# Supplementary material for: Preparation, characterization and in vitro evaluation of atorvastatin nanosuspensions
Source: PLoS One. 2025 Oct 21;20(10):e0335024. doi: 10.1371/journal.pone.0335024 (PMC12539708; doi:10.1371/journal.pone.0335024)
Supplement: S1 File — (ZIP) [file pone.0335024.s001.zip]

Archive with 6 entries (6 files):
- DSC data/ATO 2013-09-05.txt
- DSC data/LYO 2013-09-05.txt
- DSC data/Mannit-2 2013-01-01.txt
- DSC data/PLu 127 2013-09-05(1).txt
- DSC data/PLu 127 2013-09-05.txt
- DSC data/PM 2013-09-05.txt
