# Supplementary material for: Preparation, characterization and in vitro evaluation of atorvastatin nanosuspensions
Source: PLoS One. 2025 Oct 21;20(10):e0335024. doi: 10.1371/journal.pone.0335024 (PMC12539708; doi:10.1371/journal.pone.0335024)
Supplement: S1 File — (ZIP) [file pone.0335024.s001.zip › DSC data/ATO 2013-09-05.txt]

File Name:	C:\TAData\Eman\ ATO 2013-09-05.tad

[Data]
Temp
C
18.64
18.66
18.69
18.74
18.80
18.87
18.95
19.03
19.12
19.22
19.33
19.44
19.56
19.69
19.82
19.97
20.11
20.26
20.41
20.56
20.72
20.88
21.04
21.20
21.37
21.53
21.70
21.87
22.04
22.20
22.37
22.54
22.71
22.88
23.05
23.22
23.39
23.56
23.74
23.91
24.08
24.25
24.42
24.59
24.76
24.93
25.10
25.27
25.44
25.61
25.78
25.95
26.12
26.29
26.46
26.63
26.80
26.97
27.14
27.31
27.49
27.66
27.83
28.00
28.17
28.34
28.51
28.67
28.85
29.01
29.18
29.36
29.53
29.70
29.87
30.04
30.21
30.38
30.54
30.71
30.88
31.05
31.22
31.39
31.56
31.73
31.90
32.07
32.24
32.41
32.58
32.75
32.92
33.09
33.26
33.43
33.60
33.77
33.94
34.11
34.28
34.45
34.62
34.79
34.96
35.13
35.30
35.47
35.64
35.81
35.98
36.15
36.32
36.49
36.66
36.83
37.00
37.17
37.34
37.51
37.68
37.85
38.02
38.19
38.36
38.53
38.70
38.87
39.04
39.21
39.38
39.55
39.72
39.89
40.06
40.23
40.40
40.57
40.73
40.90
41.07
41.24
41.41
41.58
41.75
41.92
42.08
42.25
42.43
42.60
42.76
42.94
43.11
43.27
43.44
43.61
43.78
43.95
44.12
44.29
44.46
44.63
44.80
44.97
45.14
45.31
45.47
45.64
45.81
45.98
46.15
46.32
46.49
46.66
46.83
47.00
47.17
47.34
47.51
47.68
47.85
48.02
48.18
48.35
48.52
48.69
48.86
49.03
49.20
49.37
49.54
49.71
49.88
50.05
50.22
50.38
50.55
50.72
50.89
51.06
51.22
51.39
51.56
51.73
51.90
52.07
52.24
52.41
52.58
52.75
52.92
53.09
53.26
53.42
53.59
53.76
53.93
54.10
54.27
54.44
54.61
54.78
54.94
55.11
55.28
55.45
55.62
55.79
55.96
56.13
56.30
56.47
56.64
56.81
56.98
57.15
57.32
57.48
57.65
57.82
57.99
58.16
58.33
58.50
58.67
58.84
59.01
59.18
59.34
59.51
59.68
59.85
60.02
60.18
60.35
60.52
60.69
60.86
61.03
61.20
61.36
61.53
61.70
61.87
62.04
62.21
62.38
62.55
62.71
62.88
63.05
63.22
63.39
63.56
63.73
63.90
64.07
64.23
64.40
64.57
64.74
64.91
65.08
65.25
65.42
65.59
65.75
65.92
66.09
66.26
66.43
66.59
66.76
66.93
67.10
67.27
67.44
67.61
67.77
67.94
68.11
68.28
68.45
68.61
68.78
68.95
69.12
69.29
69.46
69.62
69.79
69.96
70.13
70.30
70.47
70.64
70.80
70.97
71.14
71.31
71.48
71.65
71.81
71.98
72.15
72.32
72.49
72.65
72.82
72.99
73.16
73.32
73.49
73.66
73.83
73.99
74.16
74.33
74.50
74.67
74.84
75.01
75.17
75.34
75.51
75.68
75.84
76.01
76.18
76.35
76.52
76.68
76.85
77.02
77.19
77.36
77.53
77.69
77.86
78.03
78.20
78.37
78.53
78.70
78.87
79.04
79.20
79.37
79.54
79.71
79.88
80.04
80.21
80.38
80.55
80.71
80.88
81.05
81.21
81.38
81.55
81.72
81.88
82.05
82.22
82.39
82.55
82.72
82.89
83.06
83.22
83.39
83.56
83.73
83.89
84.06
84.23
84.40
84.56
84.73
84.90
85.07
85.24
85.40
85.57
85.74
85.91
86.07
86.24
86.41
86.58
86.74
86.91
87.08
87.25
87.41
87.58
87.75
87.92
88.09
88.25
88.42
88.59
88.76
88.92
89.09
89.26
89.43
89.59
89.76
89.93
90.09
90.26
90.43
90.60
90.77
90.93
91.10
91.27
91.44
91.61
91.77
91.94
92.11
92.28
92.44
92.61
92.78
92.94
93.11
93.28
93.45
93.61
93.78
93.95
94.12
94.28
94.45
94.62
94.78
94.95
95.12
95.29
95.45
95.62
95.79
95.96
96.12
96.29
96.46
96.63
96.79
96.96
97.13
97.29
97.46
97.63
97.80
97.96
98.13
98.30
98.47
98.63
98.80
98.97
99.13
99.30
99.47
99.63
99.80
99.97
100.14
100.31
100.47
100.64
100.81
100.98
101.14
101.31
101.47
101.64
101.81
101.98
102.14
102.31
102.48
102.65
102.81
102.98
103.15
103.31
103.48
103.65
103.81
103.98
104.15
104.31
104.48
104.65
104.82
104.98
105.15
105.32
105.48
105.65
105.82
105.98
106.15
106.32
106.49
106.66
106.82
106.99
107.16
107.32
107.49
107.66
107.82
107.99
108.16
108.33
108.49
108.66
108.83
108.99
109.16
109.33
109.49
109.66
109.83
109.99
110.16
110.33
110.50
110.66
110.83
111.00
111.17
111.33
111.50
111.67
111.84
112.00
112.17
112.33
112.50
112.67
112.84
113.00
113.17
113.33
113.50
113.67
113.83
114.00
114.16
114.33
114.50
114.66
114.83
114.99
115.16
115.33
115.50
115.66
115.82
115.99
116.16
116.32
116.49
116.66
116.82
116.99
117.15
117.32
117.48
117.65
117.81
117.98
118.15
118.31
118.48
118.64
118.81
118.97
119.14
119.30
119.47
119.64
119.80
119.97
120.13
120.30
120.47
120.63
120.80
120.96
121.13
121.30
121.46
121.63
121.80
121.96
122.13
122.29
122.46
122.62
122.79
122.95
123.12
123.28
123.45
123.61
123.78
123.94
124.11
124.27
124.44
124.60
124.77
124.93
125.10
125.27
125.43
125.60
125.76
125.93
126.09
126.26
126.42
126.59
126.75
126.92
127.08
127.24
127.41
127.57
127.74
127.91
128.07
128.24
128.40
128.56
128.73
128.89
129.06
129.22
129.39
129.55
129.72
129.88
130.05
130.21
130.38
130.54
130.71
130.87
131.04
131.21
131.37
131.53
131.70
131.86
132.03
132.19
132.36
132.53
132.69
132.85
133.02
133.19
133.35
133.51
133.68
133.84
134.01
134.17
134.34
134.50
134.66
134.83
134.99
135.16
135.32
135.48
135.65
135.81
135.97
136.14
136.30
136.47
136.63
136.79
136.96
137.12
137.28
137.45
137.61
137.77
137.94
138.10
138.26
138.43
138.59
138.75
138.92
139.08
139.24
139.41
139.57
139.73
139.90
140.06
140.22
140.39
140.55
140.72
140.88
141.05
141.21
141.37
141.54
141.70
141.87
142.03
142.19
142.35
142.52
142.68
142.84
143.01
143.17
143.33
143.50
143.66
143.82
143.98
144.15
144.31
144.47
144.64
144.80
144.96
145.13
145.29
145.45
145.61
145.78
145.94
146.10
146.27
146.43
146.59
146.76
146.92
147.08
147.25
147.41
147.57
147.73
147.90
148.06
148.22
148.39
148.55
148.71
148.87
149.04
149.20
149.36
149.53
149.69
149.86
150.02
150.18
150.35
150.51
150.68
150.84
151.00
151.16
151.33
151.49
151.66
151.82
151.98
152.15
152.31
152.48
152.64
152.81
152.97
153.13
153.29
153.46
153.62
153.79
153.95
154.12
154.28
154.44
154.61
154.77
154.94
155.10
155.26
155.43
155.59
155.76
155.92
156.09
156.26
156.42
156.59
156.76
156.93
157.10
157.27
157.44
157.61
157.78
157.94
158.11
158.28
158.45
158.62
158.78
158.95
159.12
159.28
159.45
159.62
159.79
159.95
160.12
160.29
160.45
160.62
160.79
160.96
161.13
161.30
161.46
161.63
161.80
161.97
162.13
162.30
162.46
162.63
162.79
162.96
163.13
163.29
163.46
163.63
163.79
163.96
164.12
164.29
164.45
164.62
164.78
164.95
165.12
165.28
165.45
165.62
165.78
165.95
166.11
166.28
166.45
166.61
166.78
166.95
167.11
167.28
167.44
167.61
167.77
167.94
168.11
168.27
168.44
168.61
168.77
168.94
169.11
169.28
169.44
169.61
169.77
169.94
170.11
170.27
170.44
170.61
170.78
170.94
171.11
171.28
171.44
171.61
171.78
171.95
172.11
172.28
172.45
172.61
172.78
172.95
173.11
173.28
173.45
173.61
173.78
173.95
174.11
174.28
174.45
174.61
174.78
174.95
175.12
175.29
175.45
175.62
175.78
175.95
176.12
176.29
176.45
176.62
176.79
176.96
177.12
177.29
177.46
177.63
177.79
177.96
178.12
178.29
178.46
178.63
178.79
178.96
179.13
179.29
179.46
179.63
179.80
179.96
180.13
180.30
180.47
180.63
180.80
180.97
181.13
181.30
181.47
181.64
181.80
181.97
182.14
182.31
182.47
182.64
182.81
182.97
183.14
183.31
183.48
183.64
183.81
183.98
184.15
184.31
184.48
184.65
184.81
184.98
185.15
185.31
185.48
185.65
185.81
185.98
186.15
186.32
186.49
186.65
186.82
186.99
187.15
187.32
187.49
187.65
187.82
187.99
188.16
188.32
188.49
188.66
188.83
189.00
189.16
189.33
189.50
189.66
189.83
190.00
190.16
190.33
190.50
190.67
190.83
191.00
191.17
191.34
191.50
191.67
191.83
192.00
192.17
192.34
192.50
192.67
192.84
193.01
193.18
193.35
193.51
193.68
193.85
194.02
194.18
194.35
194.52
194.69
194.85
195.02
195.19
195.36
195.52
195.69
195.86
196.03
196.19
196.36
196.53
196.70
196.86
197.03
197.20
197.37
197.53
197.70
197.87
198.04
198.20
198.37
198.54
198.71
198.88
199.04
199.21
199.38
199.55
199.71
199.88
200.05
200.21
200.38
200.55
200.72
200.89
201.05
201.22
201.39
201.56
201.72
201.89
202.06
202.23
202.39
202.56
202.73
202.90
203.06
203.23
203.39
203.55
203.72
203.89
204.06
204.22
204.39
204.56
204.73
204.90
205.06
205.23
205.39
205.56
205.73
205.90
206.07
206.23
206.40
206.57
206.73
206.90
207.07
207.24
207.41
207.58
207.75
207.91
208.08
208.25
208.42
208.58
208.75
208.92
209.09
209.26
209.42
209.59
209.76
209.93
210.10
210.26
210.43
210.59
210.76
210.92
211.09
211.26
211.43
211.60
211.77
211.93
212.10
212.27
212.44
212.60
212.77
212.94
213.10
213.27
213.43
213.60
213.77
213.94
214.10
214.27
214.44
214.60
214.77
214.94
215.11
215.27
215.44
215.61
215.78
215.95
216.12
216.29
216.45
216.62
216.79
216.96
217.13
217.29
217.46
217.62
217.79
217.96
218.12
218.29
218.46
218.63
218.80
218.97
219.14
219.30
219.47
219.64
219.81
219.98
220.15
220.32
220.48
220.65
220.82
220.98
221.15
221.32
221.48
221.65
221.81
221.98
222.15
222.31
222.48
222.65
222.82
222.99
223.15
223.32
223.49
223.66
223.83
224.00
224.17
224.34
224.50
224.67
224.84
225.01
225.18
225.34
225.51
225.68
225.85
226.02
226.19
226.35
226.52
226.69


File Name:	C:\TAData\Eman\ ATO 2013-09-05.tad

[Data]
DSC
mW
-0.03
-0.03
-0.04
-0.04
-0.05
-0.06
-0.07
-0.09
-0.11
-0.12
-0.15
-0.17
-0.19
-0.22
-0.24
-0.27
-0.29
-0.31
-0.34
-0.36
-0.38
-0.40
-0.42
-0.44
-0.46
-0.47
-0.49
-0.50
-0.51
-0.53
-0.54
-0.54
-0.55
-0.56
-0.57
-0.57
-0.58
-0.58
-0.59
-0.59
-0.60
-0.60
-0.60
-0.61
-0.61
-0.61
-0.61
-0.62
-0.62
-0.62
-0.62
-0.62
-0.62
-0.63
-0.63
-0.63
-0.63
-0.63
-0.63
-0.63
-0.64
-0.64
-0.64
-0.64
-0.64
-0.64
-0.64
-0.65
-0.65
-0.65
-0.65
-0.65
-0.65
-0.65
-0.65
-0.66
-0.66
-0.66
-0.66
-0.66
-0.66
-0.66
-0.67
-0.67
-0.67
-0.67
-0.67
-0.67
-0.67
-0.68
-0.68
-0.68
-0.68
-0.68
-0.68
-0.68
-0.69
-0.69
-0.69
-0.69
-0.69
-0.69
-0.69
-0.70
-0.70
-0.70
-0.70
-0.70
-0.70
-0.70
-0.70
-0.71
-0.71
-0.71
-0.71
-0.71
-0.71
-0.71
-0.71
-0.72
-0.72
-0.72
-0.72
-0.72
-0.72
-0.72
-0.72
-0.73
-0.73
-0.73
-0.73
-0.73
-0.73
-0.73
-0.73
-0.73
-0.74
-0.74
-0.74
-0.74
-0.74
-0.74
-0.74
-0.74
-0.74
-0.75
-0.75
-0.75
-0.75
-0.75
-0.75
-0.75
-0.75
-0.76
-0.76
-0.76
-0.76
-0.76
-0.76
-0.76
-0.77
-0.77
-0.77
-0.77
-0.77
-0.77
-0.77
-0.77
-0.78
-0.78
-0.78
-0.78
-0.78
-0.79
-0.79
-0.79
-0.79
-0.79
-0.80
-0.80
-0.80
-0.80
-0.80
-0.80
-0.80
-0.80
-0.81
-0.81
-0.81
-0.81
-0.81
-0.82
-0.82
-0.82
-0.82
-0.83
-0.83
-0.83
-0.84
-0.84
-0.84
-0.84
-0.84
-0.85
-0.85
-0.85
-0.85
-0.85
-0.85
-0.85
-0.85
-0.85
-0.85
-0.85
-0.86
-0.86
-0.86
-0.86
-0.86
-0.86
-0.86
-0.86
-0.87
-0.87
-0.87
-0.87
-0.87
-0.88
-0.88
-0.88
-0.88
-0.88
-0.88
-0.89
-0.89
-0.89
-0.89
-0.89
-0.90
-0.90
-0.90
-0.90
-0.90
-0.91
-0.91
-0.91
-0.91
-0.91
-0.91
-0.92
-0.92
-0.92
-0.92
-0.92
-0.93
-0.93
-0.93
-0.93
-0.93
-0.94
-0.94
-0.94
-0.94
-0.95
-0.95
-0.95
-0.95
-0.96
-0.96
-0.96
-0.96
-0.97
-0.97
-0.97
-0.97
-0.98
-0.98
-0.98
-0.98
-0.99
-0.99
-0.99
-0.99
-1.00
-1.00
-1.00
-1.01
-1.01
-1.01
-1.01
-1.02
-1.02
-1.02
-1.02
-1.03
-1.03
-1.03
-1.04
-1.04
-1.04
-1.04
-1.05
-1.05
-1.05
-1.06
-1.06
-1.06
-1.07
-1.07
-1.07
-1.08
-1.08
-1.08
-1.09
-1.09
-1.09
-1.10
-1.10
-1.10
-1.11
-1.11
-1.11
-1.12
-1.12
-1.12
-1.13
-1.13
-1.14
-1.14
-1.14
-1.15
-1.15
-1.15
-1.16
-1.16
-1.17
-1.17
-1.17
-1.18
-1.18
-1.19
-1.19
-1.19
-1.20
-1.20
-1.21
-1.21
-1.21
-1.22
-1.22
-1.23
-1.23
-1.24
-1.24
-1.24
-1.25
-1.25
-1.26
-1.26
-1.27
-1.27
-1.27
-1.28
-1.28
-1.29
-1.29
-1.30
-1.30
-1.30
-1.31
-1.31
-1.32
-1.32
-1.33
-1.33
-1.33
-1.34
-1.34
-1.35
-1.35
-1.36
-1.36
-1.36
-1.37
-1.37
-1.38
-1.38
-1.38
-1.39
-1.39
-1.40
-1.40
-1.40
-1.41
-1.41
-1.42
-1.42
-1.42
-1.43
-1.43
-1.44
-1.44
-1.44
-1.45
-1.45
-1.45
-1.46
-1.46
-1.46
-1.47
-1.47
-1.47
-1.47
-1.48
-1.48
-1.48
-1.49
-1.49
-1.49
-1.49
-1.50
-1.50
-1.50
-1.50
-1.51
-1.51
-1.51
-1.51
-1.51
-1.52
-1.52
-1.52
-1.52
-1.52
-1.52
-1.53
-1.53
-1.53
-1.53
-1.53
-1.54
-1.54
-1.54
-1.54
-1.54
-1.54
-1.55
-1.55
-1.55
-1.55
-1.55
-1.55
-1.55
-1.55
-1.56
-1.56
-1.56
-1.56
-1.56
-1.56
-1.56
-1.56
-1.56
-1.57
-1.57
-1.57
-1.57
-1.57
-1.57
-1.57
-1.57
-1.57
-1.57
-1.57
-1.57
-1.57
-1.57
-1.58
-1.58
-1.58
-1.58
-1.58
-1.58
-1.58
-1.58
-1.58
-1.58
-1.58
-1.58
-1.58
-1.58
-1.58
-1.58
-1.58
-1.58
-1.58
-1.58
-1.58
-1.58
-1.58
-1.58
-1.58
-1.58
-1.58
-1.58
-1.57
-1.57
-1.57
-1.57
-1.57
-1.57
-1.57
-1.57
-1.57
-1.56
-1.56
-1.56
-1.56
-1.56
-1.56
-1.55
-1.55
-1.55
-1.55
-1.55
-1.54
-1.54
-1.54
-1.54
-1.53
-1.53
-1.53
-1.53
-1.52
-1.52
-1.52
-1.51
-1.51
-1.51
-1.51
-1.50
-1.50
-1.50
-1.50
-1.49
-1.49
-1.49
-1.49
-1.48
-1.48
-1.48
-1.47
-1.47
-1.47
-1.47
-1.46
-1.46
-1.46
-1.46
-1.45
-1.45
-1.45
-1.45
-1.44
-1.44
-1.44
-1.44
-1.43
-1.43
-1.43
-1.43
-1.43
-1.42
-1.42
-1.42
-1.42
-1.42
-1.42
-1.42
-1.42
-1.42
-1.42
-1.42
-1.42
-1.42
-1.42
-1.42
-1.42
-1.43
-1.43
-1.43
-1.43
-1.43
-1.44
-1.44
-1.44
-1.45
-1.45
-1.45
-1.46
-1.46
-1.47
-1.47
-1.47
-1.48
-1.48
-1.49
-1.49
-1.50
-1.50
-1.51
-1.51
-1.52
-1.52
-1.53
-1.53
-1.54
-1.55
-1.55
-1.56
-1.56
-1.57
-1.57
-1.58
-1.58
-1.59
-1.60
-1.60
-1.61
-1.61
-1.62
-1.62
-1.63
-1.64
-1.64
-1.65
-1.65
-1.66
-1.66
-1.67
-1.67
-1.68
-1.68
-1.69
-1.69
-1.70
-1.70
-1.71
-1.71
-1.72
-1.72
-1.73
-1.73
-1.73
-1.74
-1.74
-1.75
-1.75
-1.75
-1.76
-1.76
-1.77
-1.77
-1.77
-1.78
-1.78
-1.79
-1.79
-1.79
-1.80
-1.80
-1.80
-1.81
-1.81
-1.81
-1.82
-1.82
-1.83
-1.83
-1.83
-1.84
-1.84
-1.84
-1.85
-1.85
-1.86
-1.86
-1.86
-1.87
-1.87
-1.88
-1.88
-1.89
-1.89
-1.90
-1.90
-1.91
-1.91
-1.92
-1.93
-1.93
-1.94
-1.94
-1.95
-1.96
-1.96
-1.97
-1.98
-1.99
-1.99
-2.00
-2.01
-2.02
-2.03
-2.04
-2.05
-2.05
-2.06
-2.07
-2.08
-2.09
-2.10
-2.11
-2.12
-2.13
-2.15
-2.16
-2.17
-2.18
-2.19
-2.20
-2.21
-2.22
-2.23
-2.25
-2.26
-2.27
-2.28
-2.29
-2.30
-2.31
-2.33
-2.34
-2.35
-2.36
-2.37
-2.38
-2.39
-2.40
-2.41
-2.43
-2.44
-2.45
-2.46
-2.47
-2.48
-2.49
-2.50
-2.51
-2.52
-2.53
-2.54
-2.55
-2.56
-2.57
-2.58
-2.59
-2.60
-2.61
-2.61
-2.62
-2.63
-2.64
-2.65
-2.66
-2.67
-2.67
-2.68
-2.69
-2.70
-2.70
-2.71
-2.72
-2.73
-2.73
-2.74
-2.75
-2.75
-2.76
-2.76
-2.77
-2.77
-2.78
-2.78
-2.79
-2.79
-2.80
-2.80
-2.80
-2.81
-2.81
-2.81
-2.82
-2.82
-2.82
-2.82
-2.83
-2.83
-2.83
-2.83
-2.83
-2.83
-2.83
-2.83
-2.83
-2.83
-2.83
-2.83
-2.83
-2.83
-2.82
-2.82
-2.82
-2.81
-2.81
-2.80
-2.80
-2.79
-2.78
-2.77
-2.75
-2.73
-2.71
-2.68
-2.64
-2.59
-2.54
-2.48
-2.42
-2.35
-2.29
-2.23
-2.16
-2.11
-2.06
-2.01
-1.97
-1.93
-1.89
-1.86
-1.82
-1.79
-1.76
-1.73
-1.69
-1.66
-1.63
-1.60
-1.57
-1.54
-1.51
-1.48
-1.46
-1.44
-1.42
-1.40
-1.38
-1.37
-1.36
-1.34
-1.33
-1.33
-1.32
-1.31
-1.30
-1.30
-1.29
-1.29
-1.28
-1.28
-1.28
-1.28
-1.27
-1.27
-1.27
-1.27
-1.27
-1.27
-1.27
-1.27
-1.27
-1.27
-1.27
-1.27
-1.27
-1.27
-1.27
-1.27
-1.27
-1.27
-1.27
-1.27
-1.27
-1.27
-1.28
-1.28
-1.28
-1.28
-1.28
-1.28
-1.29
-1.29
-1.29
-1.29
-1.29
-1.29
-1.29
-1.30
-1.30
-1.30
-1.30
-1.30
-1.30
-1.30
-1.30
-1.30
-1.30
-1.30
-1.31
-1.31
-1.31
-1.31
-1.31
-1.31
-1.31
-1.31
-1.31
-1.31
-1.31
-1.31
-1.32
-1.32
-1.32
-1.32
-1.32
-1.32
-1.32
-1.32
-1.32
-1.33
-1.33
-1.33
-1.33
-1.33
-1.33
-1.33
-1.33
-1.34
-1.34
-1.34
-1.34
-1.34
-1.34
-1.35
-1.35
-1.35
-1.35
-1.35
-1.35
-1.36
-1.36
-1.36
-1.36
-1.36
-1.37
-1.37
-1.37
-1.37
-1.37
-1.38
-1.38
-1.38
-1.38
-1.38
-1.39
-1.39
-1.39
-1.39
-1.40
-1.40
-1.40
-1.41
-1.41
-1.41
-1.41
-1.42
-1.42
-1.42
-1.43
-1.43
-1.43
-1.43
-1.44
-1.44
-1.44
-1.44
-1.45
-1.45
-1.45
-1.46
-1.46
-1.46
-1.47
-1.47
-1.47
-1.48
-1.48
-1.48
-1.49
-1.49
-1.49
-1.50
-1.50
-1.50
-1.51
-1.51
-1.51
-1.52
-1.52
-1.53
-1.53
-1.53
-1.54
-1.54
-1.54
-1.55
-1.55
-1.56
-1.56
-1.56
-1.57
-1.57
-1.57
-1.58
-1.58
-1.59
-1.59
-1.59
-1.60
-1.60
-1.60
-1.61
-1.61
-1.62
-1.62
-1.62
-1.63
-1.63
-1.63
-1.64
-1.64
-1.64
-1.65
-1.65
-1.65
-1.66
-1.66
-1.66
-1.67
-1.67
-1.67
-1.68
-1.68
-1.69
-1.69
-1.70
-1.70
-1.71
-1.71
-1.72
-1.72
-1.72
-1.73
-1.73
-1.74
-1.74
-1.74
-1.75
-1.75
-1.76
-1.76
-1.77
-1.78
-1.78
-1.79
-1.79
-1.80
-1.80
-1.80
-1.80
-1.80
-1.80
-1.80
-1.80
-1.80
-1.80
-1.81
-1.81
-1.81
-1.81
-1.82
-1.82
-1.82
-1.85
-1.88
-1.93
-1.98
-2.02
-2.04
-2.05
-2.05
-2.05
-2.05
-2.06
-2.08
-2.11
-2.13
-2.15
-2.16
-2.16
-2.16
-2.15
-2.15
-2.15
-2.16
-2.17
-2.17
-2.17
-2.17
-2.16
-2.16
-2.15
-2.15
-2.15
-2.14
-2.14
-2.14
-2.14
-2.14
-2.14
-2.14
-2.14
-2.14
-2.15
-2.16
-2.18
-2.21
-2.25
-2.28
-2.31
-2.32
-2.33
-2.32
-2.32
-2.31
-2.30
-2.30
-2.31
-2.31
-2.32
-2.34
-2.35
-2.36
-2.38
-2.39
-2.40
-2.41
-2.42
-2.41
-2.41
-2.41
-2.41
-2.42
-2.43
-2.44
-2.45
-2.45
-2.46
-2.46
-2.46
-2.45
-2.44
-2.43
-2.43
-2.42
-2.43
-2.44
-2.45
-2.47
-2.49
-2.52
-2.54
-2.56
-2.56
-2.56
-2.56
-2.55
-2.54
-2.54
-2.53
-2.53
-2.52
-2.52
-2.51
-2.50
-2.49
-2.48
-2.48
-2.48
-2.49
-2.50
-2.51
-2.52
-2.55
-2.58
-2.61
-2.63
-2.65
-2.65
-2.65
-2.64
-2.64
-2.64
-2.64
-2.63
-2.62
-2.61
-2.60
-2.59
-2.58
-2.58
-2.57
-2.57
-2.57
-2.58
-2.58
-2.59
-2.59
-2.58
-2.58
-2.57
-2.57
-2.58
