# Supplementary material for: Preparation, characterization and in vitro evaluation of atorvastatin nanosuspensions
Source: PLoS One. 2025 Oct 21;20(10):e0335024. doi: 10.1371/journal.pone.0335024 (PMC12539708; doi:10.1371/journal.pone.0335024)
Supplement: S1 File — (ZIP) [file pone.0335024.s001.zip › DSC data/LYO 2013-09-05.txt]

File Name:	C:\TAData\Eman\LYO  2013-09-05.tad

[Data]
Temp
C
26.90
26.90
26.92
26.96
27.01
27.07
27.14
27.22
27.30
27.39
27.49
27.59
27.71
27.83
27.96
28.09
28.24
28.38
28.53
28.68
28.84
29.00
29.16
29.32
29.49
29.65
29.82
29.99
30.15
30.32
30.49
30.66
30.83
31.00
31.17
31.33
31.50
31.67
31.84
32.01
32.18
32.35
32.52
32.69
32.86
33.03
33.20
33.37
33.54
33.72
33.88
34.06
34.22
34.39
34.57
34.74
34.90
35.08
35.24
35.41
35.58
35.75
35.92
36.09
36.26
36.43
36.60
36.77
36.95
37.11
37.28
37.45
37.62
37.79
37.96
38.13
38.30
38.47
38.64
38.81
38.98
39.15
39.32
39.49
39.66
39.82
39.99
40.16
40.33
40.50
40.67
40.84
41.00
41.17
41.34
41.51
41.68
41.85
42.01
42.18
42.35
42.52
42.69
42.86
43.03
43.20
43.37
43.54
43.70
43.87
44.04
44.21
44.38
44.55
44.72
44.88
45.05
45.22
45.39
45.56
45.72
45.89
46.06
46.23
46.40
46.56
46.73
46.90
47.07
47.24
47.40
47.57
47.74
47.90
48.07
48.24
48.40
48.57
48.74
48.90
49.07
49.24
49.40
49.57
49.73
49.90
50.07
50.23
50.40
50.56
50.73
50.90
51.06
51.23
51.41
51.58
51.75
51.93
52.11
52.29
52.47
52.65
52.82
53.00
53.18
53.36
53.53
53.70
53.88
54.05
54.22
54.39
54.56
54.73
54.90
55.07
55.24
55.41
55.58
55.75
55.92
56.09
56.26
56.43
56.60
56.77
56.94
57.11
57.28
57.45
57.62
57.78
57.95
58.12
58.29
58.46
58.63
58.80
58.96
59.14
59.30
59.48
59.64
59.81
59.98
60.15
60.32
60.49
60.66
60.83
61.00
61.16
61.33
61.50
61.67
61.84
62.01
62.18
62.34
62.51
62.68
62.85
63.02
63.19
63.36
63.53
63.70
63.86
64.03
64.20
64.37
64.54
64.71
64.88
65.04
65.22
65.38
65.55
65.72
65.89
66.06
66.23
66.40
66.57
66.73
66.90
67.07
67.24
67.41
67.58
67.75
67.92
68.08
68.25
68.42
68.59
68.76
68.92
69.09
69.26
69.43
69.60
69.77
69.94
70.11
70.27
70.44
70.61
70.78
70.95
71.11
71.28
71.45
71.62
71.79
71.96
72.13
72.29
72.46
72.63
72.80
72.97
73.14
73.30
73.47
73.64
73.81
73.98
74.15
74.32
74.48
74.65
74.82
74.99
75.16
75.32
75.49
75.66
75.83
76.00
76.16
76.33
76.50
76.67
76.83
77.00
77.17
77.34
77.51
77.68
77.84
78.01
78.18
78.35
78.52
78.69
78.86
79.02
79.19
79.36
79.53
79.70
79.86
80.03
80.20
80.37
80.54
80.70
80.87
81.04
81.21
81.38
81.54
81.71
81.88
82.04
82.21
82.38
82.55
82.72
82.88
83.05
83.22
83.39
83.56
83.72
83.89
84.06
84.23
84.39
84.56
84.73
84.90
85.07
85.24
85.40
85.57
85.74
85.91
86.07
86.24
86.41
86.58
86.74
86.91
87.08
87.25
87.41
87.58
87.75
87.92
88.09
88.25
88.42
88.59
88.75
88.92
89.09
89.25
89.42
89.59
89.76
89.92
90.09
90.26
90.43
90.60
90.77
90.93
91.10
91.27
91.44
91.60
91.77
91.94
92.11
92.27
92.44
92.61
92.78
92.94
93.11
93.28
93.45
93.61
93.78
93.95
94.11
94.28
94.45
94.62
94.78
94.95
95.12
95.29
95.46
95.62
95.79
95.96
96.12
96.29
96.46
96.63
96.79
96.96
97.13
97.30
97.46
97.63
97.79
97.96
98.13
98.30
98.47
98.63
98.80
98.97
99.13
99.30
99.47
99.64
99.80
99.97
100.14
100.30
100.47
100.64
100.81
100.97
101.14
101.31
101.47
101.64
101.81
101.98
102.14
102.31
102.48
102.64
102.81
102.98
103.14
103.31
103.48
103.64
103.81
103.98
104.14
104.31
104.48
104.64
104.81
104.98
105.14
105.31
105.48
105.64
105.81
105.98
106.14
106.31
106.48
106.64
106.81
106.98
107.15
107.31
107.48
107.65
107.81
107.98
108.14
108.31
108.48
108.64
108.81
108.98
109.14
109.31
109.47
109.64
109.81
109.97
110.14
110.31
110.48
110.64
110.81
110.98
111.15
111.32
111.48
111.65
111.82
111.98
112.15
112.32
112.48
112.65
112.81
112.98
113.15
113.31
113.48
113.65
113.81
113.98
114.15
114.31
114.48
114.64
114.81
114.98
115.14
115.31
115.48
115.64
115.81
115.97
116.14
116.30
116.47
116.64
116.80
116.97
117.14
117.30
117.46
117.63
117.80
117.96
118.13
118.29
118.46
118.63
118.79
118.95
119.12
119.29
119.45
119.62
119.79
119.95
120.12
120.29
120.45
120.62
120.79
120.95
121.12
121.28
121.45
121.62
121.78
121.95
122.12
122.28
122.45
122.62
122.78
122.95
123.11
123.28
123.44
123.61
123.78
123.94
124.11
124.27
124.44
124.60
124.77
124.93
125.10
125.26
125.43
125.60
125.76
125.93
126.09
126.25
126.42
126.58
126.75
126.91
127.08
127.25
127.41
127.58
127.74
127.91
128.07
128.24
128.40
128.57
128.73
128.89
129.06
129.23
129.39
129.56
129.72
129.88
130.05
130.21
130.38
130.55
130.71
130.88
131.04
131.21
131.38
131.54
131.71
131.87
132.04
132.20
132.37
132.53
132.70
132.86
133.02
133.19
133.36
133.52
133.68
133.85
134.01
134.18
134.34
134.51
134.67
134.84
135.00
135.16
135.33
135.49
135.65
135.82
135.98
136.15
136.31
136.48
136.64
136.81
136.97
137.13
137.30
137.46
137.63
137.79
137.96
138.12
138.28
138.45
138.61
138.77
138.94
139.10
139.26
139.43
139.59
139.75
139.92
140.08
140.25
140.41
140.58
140.74
140.90
141.07
141.23
141.40
141.56
141.72
141.89
142.05
142.22
142.38
142.54
142.70
142.87
143.03
143.19
143.36
143.52
143.68
143.84
144.00
144.17
144.33
144.50
144.66
144.82
144.98
145.15
145.31
145.47
145.63
145.79
145.96
146.12
146.28
146.45
146.61
146.77
146.93
147.09
147.26
147.42
147.58
147.74
147.90
148.06
148.22
148.39
148.54
148.71
148.87
149.03
149.19
149.35
149.51
149.67
149.83
149.99
150.15
150.31
150.47
150.63
150.79
150.95
151.12
151.28
151.44
151.60
151.76
151.93
152.09
152.26
152.43
152.61
152.79
152.98
153.17
153.35
153.54
153.72
153.90
154.07
154.24
154.41
154.57
154.73
154.89
155.05
155.21
155.37
155.53
155.69
155.85
156.01
156.17
156.33
156.49
156.65
156.81
156.98
157.13
157.30
157.46
157.62
157.78
157.94
158.10
158.26
158.42
158.58
158.74
158.90
159.06
159.22
159.37
159.53
159.69
159.85
160.01
160.17
160.32
160.48
160.64
160.80
160.96
161.12
161.28
161.44
161.60
161.75
161.91
162.07
162.22
162.38
162.53
162.70
162.86
163.03
163.21
163.39
163.57
163.76
163.95
164.13
164.32
164.50
164.68
164.86
165.04
165.21
165.38
165.55
165.72
165.89
166.06
166.23
166.40
166.56
166.73
166.90
167.06
167.23
167.40
167.56
167.73
167.89
168.06
168.23
168.40
168.57
168.73
168.90
169.06
169.23
169.40
169.57
169.73
169.90
170.07
170.23
170.40
170.57
170.74
170.90
171.07
171.24
171.40
171.57
171.74
171.90
172.07
172.24
172.40
172.57
172.74
172.90
173.07
173.24
173.40
173.57
173.74
173.91
174.07
174.24
174.41
174.57
174.74
174.91
175.07
175.24
175.41
175.58
175.74
175.91
176.08
176.24
176.41
176.58
176.74
176.91
177.08
177.25
177.42
177.58
177.75
177.92
178.08
178.25
178.42
178.59
178.75
178.92
179.09
179.25
179.42
179.59
179.76
179.93
180.09
180.26
180.43
180.59
180.76
180.93
181.10
181.27
181.43
181.60
181.77
181.93
182.10
182.27
182.43
182.60
182.77
182.94
183.10
183.27
183.43
183.60
183.77
183.94
184.10
184.27
184.44
184.61
184.77
184.94
185.11
185.28
185.45
185.61
185.78
185.95
186.12
186.29
186.45
186.62
186.79
186.95
187.12
187.29
187.46
187.62
187.79
187.96
188.13
188.30
188.46
188.63
188.80
188.96
189.13
189.30
189.46
189.63
189.80
189.97
190.13
190.30
190.47
190.63
190.80
190.97
191.13
191.30
191.47
191.64
191.80
191.97
192.14
192.31
192.47
192.64
192.81
192.97
193.14
193.31
193.47
193.64
193.81
193.98
194.15
194.31
194.48
194.65
194.82
194.98
195.15
195.32
195.49
195.65
195.83
195.99
196.16
196.33
196.50
196.66
196.83
197.00
197.17
197.34
197.50
197.67
197.84
198.01
198.17
198.34
198.51
198.68
198.85
199.02
199.18
199.35
199.52
199.69
199.86
200.02
200.19
200.36
200.53
200.69
200.86
201.03
201.20
201.37
201.54
201.70
201.87
202.04
202.20
202.37
202.54
202.71
202.88
203.04
203.21
203.38
203.55
203.72
203.89
204.05
204.22
204.39
204.56
204.73
204.89
205.06
205.23
205.40
205.56
205.73
205.90
206.07
206.24
206.40
206.57
206.74
206.91
207.08
207.25
207.41
207.58
207.75
207.92
208.09
208.25
208.42
208.59
208.76
208.92
209.10
209.26
209.43
209.60
209.77
209.93
210.10
210.27
210.44
210.60
210.77
210.94
211.11
211.27
211.44
211.61
211.78
211.95
212.12
212.28
212.45
212.62
212.79
212.95
213.12
213.29
213.46
213.63
213.80
213.96
214.13
214.30
214.47
214.64
214.80
214.97
215.14
215.31
215.48
215.65
215.82
215.98
216.15
216.32
216.49
216.66
216.83
217.00
217.16
217.33
217.50
217.67
217.83
218.00
218.17
218.34
218.51
218.67
218.84
219.01
219.18
219.35
219.52
219.68
219.85
220.02
220.19
220.35
220.52
220.69
220.86
221.02
221.19
221.36
221.53
221.70
221.86
222.03
222.20
222.37
222.54
222.70
222.87
223.04
223.21
223.38
223.54
223.71
223.88
224.05
224.22
224.39
224.55
224.72
224.89
225.06
225.23
225.39
225.56
225.73
225.89
226.06
226.23
226.40
226.57
226.74


File Name:	C:\TAData\Eman\LYO  2013-09-05.tad

[Data]
DSC
mW
-0.03
-0.03
-0.03
-0.04
-0.04
-0.05
-0.05
-0.06
-0.06
-0.07
-0.08
-0.09
-0.11
-0.12
-0.13
-0.15
-0.16
-0.18
-0.19
-0.20
-0.22
-0.23
-0.24
-0.25
-0.27
-0.28
-0.29
-0.30
-0.31
-0.31
-0.32
-0.33
-0.33
-0.34
-0.35
-0.35
-0.36
-0.36
-0.37
-0.37
-0.37
-0.38
-0.38
-0.38
-0.39
-0.39
-0.39
-0.40
-0.40
-0.40
-0.41
-0.41
-0.41
-0.42
-0.42
-0.42
-0.43
-0.43
-0.43
-0.44
-0.44
-0.44
-0.45
-0.45
-0.45
-0.46
-0.46
-0.46
-0.47
-0.47
-0.48
-0.48
-0.49
-0.49
-0.50
-0.50
-0.51
-0.51
-0.52
-0.52
-0.53
-0.54
-0.54
-0.55
-0.56
-0.57
-0.57
-0.58
-0.59
-0.60
-0.61
-0.62
-0.63
-0.63
-0.64
-0.65
-0.66
-0.67
-0.68
-0.69
-0.70
-0.71
-0.72
-0.73
-0.74
-0.75
-0.76
-0.77
-0.78
-0.79
-0.80
-0.82
-0.83
-0.84
-0.85
-0.87
-0.88
-0.89
-0.91
-0.92
-0.94
-0.95
-0.97
-0.99
-1.00
-1.02
-1.04
-1.06
-1.08
-1.10
-1.13
-1.15
-1.18
-1.20
-1.23
-1.25
-1.28
-1.31
-1.34
-1.37
-1.41
-1.44
-1.47
-1.51
-1.55
-1.58
-1.62
-1.65
-1.69
-1.72
-1.75
-1.78
-1.80
-1.81
-1.82
-1.81
-1.78
-1.74
-1.67
-1.59
-1.49
-1.38
-1.27
-1.16
-1.05
-0.96
-0.88
-0.81
-0.74
-0.69
-0.65
-0.62
-0.59
-0.56
-0.55
-0.53
-0.52
-0.51
-0.50
-0.49
-0.49
-0.48
-0.48
-0.48
-0.48
-0.48
-0.47
-0.47
-0.47
-0.47
-0.47
-0.47
-0.47
-0.47
-0.47
-0.47
-0.47
-0.48
-0.48
-0.48
-0.48
-0.48
-0.48
-0.48
-0.48
-0.48
-0.48
-0.48
-0.48
-0.48
-0.48
-0.48
-0.48
-0.48
-0.49
-0.49
-0.49
-0.49
-0.49
-0.49
-0.49
-0.49
-0.49
-0.49
-0.49
-0.49
-0.49
-0.49
-0.49
-0.49
-0.49
-0.49
-0.49
-0.49
-0.49
-0.49
-0.49
-0.49
-0.49
-0.49
-0.49
-0.49
-0.49
-0.49
-0.50
-0.50
-0.50
-0.50
-0.50
-0.50
-0.50
-0.50
-0.50
-0.50
-0.50
-0.50
-0.50
-0.50
-0.50
-0.50
-0.50
-0.50
-0.50
-0.50
-0.50
-0.50
-0.50
-0.50
-0.50
-0.50
-0.50
-0.50
-0.50
-0.50
-0.50
-0.50
-0.50
-0.50
-0.50
-0.50
-0.50
-0.50
-0.50
-0.51
-0.51
-0.51
-0.51
-0.51
-0.51
-0.51
-0.51
-0.51
-0.51
-0.51
-0.51
-0.51
-0.51
-0.51
-0.51
-0.51
-0.51
-0.51
-0.51
-0.51
-0.51
-0.51
-0.51
-0.51
-0.51
-0.51
-0.51
-0.51
-0.51
-0.51
-0.51
-0.51
-0.51
-0.51
-0.51
-0.51
-0.51
-0.51
-0.51
-0.51
-0.51
-0.51
-0.51
-0.51
-0.52
-0.52
-0.52
-0.52
-0.52
-0.52
-0.52
-0.52
-0.52
-0.52
-0.52
-0.52
-0.52
-0.52
-0.52
-0.52
-0.52
-0.52
-0.52
-0.52
-0.52
-0.52
-0.52
-0.52
-0.52
-0.52
-0.52
-0.52
-0.52
-0.52
-0.52
-0.52
-0.52
-0.52
-0.52
-0.52
-0.53
-0.53
-0.53
-0.53
-0.53
-0.53
-0.53
-0.53
-0.53
-0.53
-0.53
-0.53
-0.53
-0.53
-0.53
-0.53
-0.53
-0.53
-0.53
-0.53
-0.53
-0.53
-0.53
-0.53
-0.53
-0.53
-0.54
-0.54
-0.54
-0.54
-0.54
-0.54
-0.54
-0.54
-0.54
-0.54
-0.54
-0.54
-0.54
-0.54
-0.54
-0.54
-0.54
-0.54
-0.54
-0.54
-0.54
-0.54
-0.54
-0.54
-0.54
-0.55
-0.55
-0.55
-0.55
-0.55
-0.55
-0.55
-0.55
-0.55
-0.55
-0.55
-0.55
-0.55
-0.55
-0.55
-0.55
-0.55
-0.55
-0.55
-0.56
-0.56
-0.56
-0.56
-0.56
-0.56
-0.56
-0.56
-0.56
-0.56
-0.56
-0.56
-0.56
-0.56
-0.56
-0.56
-0.56
-0.56
-0.56
-0.56
-0.56
-0.56
-0.57
-0.57
-0.57
-0.57
-0.57
-0.57
-0.57
-0.57
-0.57
-0.57
-0.57
-0.57
-0.57
-0.57
-0.57
-0.57
-0.57
-0.57
-0.57
-0.57
-0.57
-0.57
-0.57
-0.57
-0.57
-0.57
-0.57
-0.58
-0.58
-0.58
-0.58
-0.58
-0.58
-0.58
-0.58
-0.58
-0.58
-0.58
-0.58
-0.58
-0.58
-0.58
-0.58
-0.58
-0.58
-0.58
-0.58
-0.58
-0.58
-0.58
-0.58
-0.58
-0.58
-0.58
-0.58
-0.58
-0.59
-0.59
-0.59
-0.59
-0.59
-0.59
-0.59
-0.59
-0.59
-0.59
-0.59
-0.59
-0.59
-0.59
-0.59
-0.59
-0.59
-0.59
-0.59
-0.59
-0.59
-0.59
-0.59
-0.59
-0.59
-0.59
-0.59
-0.60
-0.60
-0.60
-0.60
-0.60
-0.60
-0.60
-0.60
-0.60
-0.60
-0.60
-0.60
-0.60
-0.60
-0.60
-0.60
-0.60
-0.60
-0.60
-0.61
-0.61
-0.61
-0.61
-0.61
-0.61
-0.61
-0.61
-0.61
-0.61
-0.61
-0.61
-0.61
-0.61
-0.61
-0.62
-0.62
-0.62
-0.62
-0.62
-0.62
-0.62
-0.62
-0.62
-0.62
-0.62
-0.62
-0.62
-0.62
-0.62
-0.62
-0.62
-0.63
-0.63
-0.63
-0.63
-0.63
-0.63
-0.63
-0.63
-0.63
-0.63
-0.64
-0.64
-0.64
-0.64
-0.64
-0.64
-0.64
-0.64
-0.64
-0.65
-0.65
-0.65
-0.65
-0.65
-0.65
-0.65
-0.66
-0.66
-0.66
-0.66
-0.66
-0.66
-0.67
-0.67
-0.67
-0.67
-0.67
-0.67
-0.68
-0.68
-0.68
-0.68
-0.68
-0.68
-0.69
-0.69
-0.69
-0.69
-0.69
-0.70
-0.70
-0.70
-0.70
-0.71
-0.71
-0.71
-0.72
-0.72
-0.72
-0.72
-0.73
-0.73
-0.73
-0.74
-0.74
-0.74
-0.74
-0.75
-0.75
-0.75
-0.76
-0.76
-0.77
-0.77
-0.77
-0.78
-0.78
-0.79
-0.79
-0.79
-0.80
-0.80
-0.81
-0.81
-0.82
-0.82
-0.83
-0.83
-0.84
-0.84
-0.85
-0.85
-0.86
-0.86
-0.87
-0.88
-0.88
-0.89
-0.90
-0.90
-0.91
-0.92
-0.92
-0.93
-0.94
-0.95
-0.96
-0.97
-0.97
-0.98
-0.99
-1.00
-1.01
-1.02
-1.03
-1.04
-1.05
-1.06
-1.08
-1.09
-1.10
-1.11
-1.13
-1.14
-1.15
-1.17
-1.18
-1.20
-1.21
-1.23
-1.25
-1.27
-1.29
-1.31
-1.33
-1.35
-1.37
-1.39
-1.42
-1.44
-1.47
-1.49
-1.52
-1.55
-1.58
-1.61
-1.64
-1.68
-1.71
-1.75
-1.78
-1.82
-1.86
-1.90
-1.95
-1.99
-2.04
-2.08
-2.13
-2.18
-2.23
-2.28
-2.32
-2.37
-2.41
-2.45
-2.49
-2.52
-2.53
-2.53
-2.50
-2.45
-2.34
-2.19
-1.98
-1.71
-1.41
-1.10
-0.81
-0.56
-0.37
-0.23
-0.15
-0.12
-0.12
-0.15
-0.19
-0.24
-0.29
-0.35
-0.40
-0.46
-0.51
-0.56
-0.61
-0.66
-0.70
-0.75
-0.79
-0.83
-0.88
-0.92
-0.96
-1.01
-1.06
-1.11
-1.17
-1.22
-1.28
-1.35
-1.42
-1.49
-1.57
-1.66
-1.75
-1.85
-1.94
-2.04
-2.13
-2.23
-2.32
-2.42
-2.51
-2.61
-2.70
-2.80
-2.90
-3.00
-3.11
-3.22
-3.33
-3.45
-3.57
-3.68
-3.78
-3.84
-3.85
-3.79
-3.67
-3.48
-3.24
-2.97
-2.68
-2.39
-2.13
-1.88
-1.67
-1.50
-1.36
-1.24
-1.15
-1.08
-1.02
-0.97
-0.94
-0.91
-0.89
-0.87
-0.85
-0.84
-0.83
-0.83
-0.82
-0.82
-0.82
-0.81
-0.81
-0.81
-0.81
-0.81
-0.81
-0.81
-0.81
-0.81
-0.81
-0.81
-0.81
-0.81
-0.81
-0.81
-0.81
-0.81
-0.81
-0.81
-0.81
-0.81
-0.81
-0.81
-0.81
-0.81
-0.81
-0.81
-0.81
-0.82
-0.82
-0.82
-0.82
-0.82
-0.82
-0.82
-0.82
-0.82
-0.82
-0.82
-0.82
-0.82
-0.82
-0.82
-0.82
-0.82
-0.82
-0.82
-0.82
-0.82
-0.82
-0.82
-0.83
-0.83
-0.83
-0.83
-0.83
-0.83
-0.83
-0.83
-0.83
-0.83
-0.83
-0.83
-0.83
-0.83
-0.83
-0.83
-0.83
-0.84
-0.84
-0.84
-0.84
-0.84
-0.84
-0.84
-0.84
-0.84
-0.84
-0.84
-0.84
-0.84
-0.85
-0.85
-0.85
-0.85
-0.85
-0.85
-0.85
-0.85
-0.85
-0.85
-0.85
-0.85
-0.85
-0.86
-0.86
-0.86
-0.86
-0.86
-0.87
-0.87
-0.87
-0.87
-0.87
-0.87
-0.88
-0.88
-0.88
-0.88
-0.88
-0.88
-0.89
-0.89
-0.89
-0.89
-0.90
-0.90
-0.90
-0.90
-0.91
-0.91
-0.91
-0.91
-0.92
-0.92
-0.92
-0.93
-0.93
-0.94
-0.94
-0.95
-0.95
-0.95
-0.95
-0.95
-0.95
-0.95
-0.95
-0.95
-0.96
-0.96
-0.96
-0.96
-0.97
-0.97
-0.98
-0.98
-0.98
-0.99
-0.99
-0.99
-0.99
-0.99
-0.99
-0.99
-1.00
-1.00
-1.00
-1.00
-1.01
-1.01
-1.02
-1.02
-1.02
-1.03
-1.03
-1.03
-1.03
-1.03
-1.03
-1.03
-1.03
-1.03
-1.02
-1.02
-1.03
-1.03
-1.03
-1.03
-1.03
-1.03
-1.04
-1.04
-1.04
-1.04
-1.04
-1.04
-1.04
-1.04
-1.04
-1.04
-1.04
-1.04
-1.05
-1.05
-1.05
-1.05
-1.05
-1.04
-1.04
-1.04
-1.05
-1.05
-1.06
-1.07
-1.07
-1.08
-1.08
-1.08
-1.08
-1.08
-1.07
-1.07
-1.07
-1.07
-1.07
-1.07
-1.07
-1.07
-1.07
-1.07
-1.07
-1.07
-1.07
-1.07
-1.08
-1.08
-1.08
-1.08
-1.08
-1.08
-1.08
-1.08
-1.08
-1.08
-1.09
-1.09
-1.09
-1.09
-1.09
-1.09
-1.09
-1.09
-1.09
-1.09
-1.09
-1.08
-1.08
-1.07
-1.07
-1.07
-1.07
-1.08
-1.08
-1.09
-1.09
-1.10
-1.10
-1.09
-1.09
-1.08
-1.07
-1.07
-1.06
-1.06
-1.06
-1.06
-1.06
-1.06
-1.06
-1.06
-1.06
-1.05
-1.05
-1.05
-1.05
-1.05
-1.05
-1.05
-1.05
-1.05
-1.05
-1.05
-1.05
-1.05
-1.04
-1.04
-1.03
-1.03
-1.02
-1.02
-1.02
-1.02
-1.02
-1.02
-1.03
-1.03
-1.03
-1.03
-1.03
-1.03
-1.03
-1.03
-1.02
-1.02
-1.01
-1.01
-1.00
-1.00
-1.00
-1.00
-1.00
-1.01
-1.01
-1.01
-1.00
-1.00
-1.00
-1.00
-1.00
-0.99
-0.99
-0.99
-0.99
-0.98
-0.98
-0.97
-0.97
-0.97
-0.97
-0.97
-0.97
-0.97
-0.98
-0.98
-0.98
-0.98
-0.98
-0.98
-0.98
-0.97
-0.97
-0.97
-0.97
-0.97
-0.97
-0.96
-0.96
-0.96
-0.96
