# Supplementary material for: Preparation, characterization and in vitro evaluation of atorvastatin nanosuspensions
Source: PLoS One. 2025 Oct 21;20(10):e0335024. doi: 10.1371/journal.pone.0335024 (PMC12539708; doi:10.1371/journal.pone.0335024)
Supplement: S1 File — (ZIP) [file pone.0335024.s001.zip › DSC data/Mannit-2 2013-01-01.txt]

File Name:	C:\TAData\Ahmad\saja\Mannit-2 2013-01-01.tad

[Data]
Temp
C
28.55
28.54
28.55
28.56
28.59
28.64
28.68
28.74
28.80
28.87
28.95
29.04
29.14
29.25
29.37
29.49
29.63
29.76
29.90
30.05
30.19
30.34
30.50
30.65
30.81
30.97
31.13
31.29
31.46
31.62
31.79
31.95
32.12
32.29
32.46
32.62
32.79
32.96
33.13
33.30
33.47
33.64
33.81
33.98
34.15
34.32
34.49
34.66
34.83
35.00
35.17
35.34
35.51
35.68
35.85
36.02
36.19
36.36
36.53
36.70
36.87
37.04
37.21
37.38
37.55
37.72
37.89
38.06
38.23
38.40
38.57
38.74
38.91
39.08
39.25
39.42
39.59
39.76
39.93
40.10
40.26
40.43
40.60
40.77
40.94
41.11
41.28
41.45
41.62
41.79
41.95
42.13
42.29
42.46
42.63
42.81
42.97
43.14
43.31
43.48
43.65
43.82
43.99
44.16
44.33
44.50
44.67
44.84
45.01
45.18
45.35
45.51
45.68
45.85
46.02
46.19
46.36
46.53
46.70
46.87
47.04
47.21
47.38
47.55
47.72
47.89
48.06
48.23
48.40
48.57
48.73
48.90
49.07
49.24
49.41
49.58
49.75
49.92
50.09
50.25
50.42
50.59
50.76
50.93
51.10
51.26
51.43
51.60
51.77
51.94
52.11
52.28
52.44
52.61
52.78
52.95
53.12
53.29
53.46
53.63
53.80
53.97
54.14
54.31
54.48
54.65
54.82
54.99
55.15
55.32
55.49
55.66
55.83
56.00
56.17
56.34
56.51
56.68
56.85
57.01
57.18
57.35
57.52
57.69
57.86
58.03
58.20
58.37
58.54
58.70
58.87
59.04
59.21
59.38
59.55
59.72
59.89
60.05
60.22
60.39
60.56
60.73
60.90
61.07
61.23
61.40
61.57
61.74
61.91
62.08
62.25
62.42
62.58
62.75
62.92
63.09
63.26
63.43
63.60
63.76
63.93
64.10
64.27
64.44
64.61
64.78
64.95
65.12
65.28
65.46
65.62
65.79
65.96
66.13
66.30
66.47
66.63
66.80
66.97
67.14
67.31
67.48
67.65
67.82
67.98
68.15
68.32
68.49
68.66
68.83
69.00
69.17
69.34
69.50
69.67
69.84
70.01
70.18
70.35
70.51
70.68
70.85
71.02
71.19
71.35
71.52
71.69
71.86
72.03
72.20
72.36
72.53
72.70
72.87
73.04
73.21
73.37
73.54
73.71
73.88
74.05
74.21
74.38
74.55
74.72
74.89
75.06
75.23
75.39
75.56
75.73
75.90
76.07
76.24
76.40
76.57
76.74
76.91
77.08
77.25
77.41
77.58
77.75
77.92
78.09
78.25
78.42
78.59
78.76
78.93
79.09
79.26
79.43
79.60
79.77
79.93
80.10
80.27
80.44
80.60
80.77
80.94
81.11
81.28
81.44
81.61
81.78
81.95
82.12
82.28
82.45
82.62
82.79
82.95
83.12
83.29
83.46
83.63
83.79
83.96
84.13
84.30
84.46
84.63
84.80
84.97
85.13
85.30
85.47
85.63
85.80
85.97
86.14
86.30
86.47
86.64
86.81
86.98
87.14
87.31
87.48
87.65
87.82
87.98
88.15
88.32
88.49
88.65
88.82
88.99
89.15
89.32
89.49
89.66
89.83
89.99
90.16
90.33
90.50
90.67
90.83
91.00
91.17
91.34
91.50
91.67
91.84
92.01
92.18
92.34
92.51
92.68
92.84
93.01
93.18
93.34
93.51
93.68
93.85
94.02
94.18
94.35
94.52
94.68
94.85
95.02
95.19
95.35
95.52
95.69
95.85
96.02
96.19
96.35
96.52
96.69
96.86
97.02
97.19
97.36
97.52
97.69
97.86
98.03
98.19
98.36
98.53
98.69
98.86
99.02
99.19
99.36
99.53
99.70
99.86
100.03
100.20
100.37
100.53
100.70
100.87
101.04
101.20
101.37
101.54
101.71
101.87
102.04
102.21
102.37
102.54
102.71
102.87
103.04
103.20
103.37
103.54
103.71
103.87
104.04
104.20
104.37
104.54
104.70
104.87
105.04
105.21
105.37
105.54
105.70
105.87
106.04
106.20
106.37
106.54
106.70
106.87
107.03
107.20
107.37
107.53
107.70
107.87
108.03
108.20
108.36
108.53
108.70
108.86
109.03
109.20
109.36
109.53
109.69
109.86
110.03
110.19
110.36
110.53
110.70
110.86
111.03
111.20
111.37
111.53
111.70
111.87
112.03
112.20
112.37
112.53
112.70
112.87
113.03
113.20
113.36
113.53
113.70
113.86
114.03
114.19
114.36
114.53
114.69
114.86
115.02
115.19
115.36
115.52
115.69
115.85
116.02
116.19
116.35
116.52
116.68
116.85
117.01
117.18
117.34
117.51
117.68
117.84
118.01
118.17
118.34
118.50
118.66
118.83
119.00
119.16
119.33
119.49
119.66
119.82
119.98
120.15
120.31
120.47
120.64
120.80
120.97
121.13
121.29
121.45
121.61
121.77
121.94
122.10
122.26
122.42
122.58
122.74
122.90
123.07
123.23
123.39
123.56
123.72
123.88
124.04
124.21
124.37
124.54
124.70
124.87
125.03
125.20
125.36
125.53
125.69
125.86
126.03
126.19
126.36
126.52
126.69
126.86
127.02
127.19
127.35
127.52
127.68
127.85
128.01
128.18
128.34
128.51
128.68
128.84
129.01
129.17
129.34
129.50
129.67
129.84
130.00
130.17
130.33
130.50
130.67
130.83
131.00
131.17
131.33
131.50
131.66
131.83
132.00
132.16
132.33
132.49
132.66
132.82
132.99
133.15
133.32
133.49
133.65
133.82
133.98
134.15
134.31
134.48
134.64
134.81
134.97
135.14
135.30
135.47
135.64
135.80
135.97
136.13
136.30
136.46
136.63
136.79
136.96
137.12
137.28
137.45
137.61
137.78
137.94
138.11
138.27
138.44
138.60
138.77
138.93
139.09
139.26
139.42
139.59
139.75
139.92
140.09
140.25
140.41
140.58
140.74
140.91
141.07
141.23
141.40
141.56
141.73
141.89
142.05
142.22
142.38
142.55
142.71
142.87
143.03
143.20
143.36
143.52
143.69
143.85
144.01
144.18
144.34
144.50
144.67
144.83
144.99
145.16
145.32
145.48
145.64
145.80
145.97
146.13
146.29
146.45
146.61
146.78
146.94
147.10
147.26
147.43
147.59
147.75
147.91
148.07
148.23
148.40
148.56
148.72
148.88
149.04
149.20
149.36
149.52
149.69
149.85
150.01
150.17
150.33
150.49
150.65
150.81
150.97
151.14
151.30
151.46
151.62
151.78
151.94
152.10
152.26
152.42
152.58
152.74
152.90
153.06
153.22
153.38
153.54
153.70
153.86
154.02
154.17
154.33
154.50
154.65
154.81
154.97
155.13
155.29
155.44
155.60
155.76
155.92
156.08
156.23
156.39
156.55
156.71
156.86
157.02
157.18
157.34
157.49
157.65
157.80
157.96
158.11
158.27
158.42
158.58
158.73
158.89
159.05
159.20
159.36
159.52
159.67
159.83
159.99
160.15
160.31
160.47
160.63
160.80
160.97
161.13
161.30
161.48
161.65
161.83
162.01
162.19
162.38
162.57
162.76
162.96
163.15
163.34
163.54
163.73
163.92
164.11
164.29
164.48
164.65
164.83
164.99
165.15
165.31
165.49
165.67
165.85
166.03
166.20
166.38
166.55
166.72
166.89
167.07
167.24
167.40
167.57
167.74
167.91
168.08
168.24
168.41
168.58
168.75
168.91
169.08
169.25
169.41
169.58
169.75
169.91
170.08
170.25
170.42
170.58
170.75
170.92
171.08
171.25
171.42
171.59
171.75
171.92
172.09
172.25
172.42
172.59
172.75
172.92
173.09
173.25
173.42
173.59
173.75
173.92
174.09
174.25
174.42
174.59
174.76
174.92
175.09
175.26
175.42
175.59
175.75
175.92
176.09
176.26
176.42
176.59
176.76
176.93
177.09
177.26
177.43
177.59
177.76
177.93
178.09
178.26
178.43
178.59
178.76
178.93
179.10
179.26
179.43
179.60
179.77
179.93
180.10
180.27
180.43
180.60
180.77
180.93
181.10
181.27
181.44
181.60
181.77
181.94
182.10
182.27
182.44
182.61
182.77
182.94
183.11
183.27
183.44
183.61
183.78
183.94
184.11
184.28
184.45
184.62
184.78
184.95
185.12
185.28
185.45
185.62
185.78
185.95
186.12
186.29
186.45
186.62
186.79
186.96
187.12
187.29
187.46
187.63
187.79
187.96
188.13
188.29
188.46
188.63
188.80
188.97
189.13
189.30
189.47
189.63
189.80
189.97
190.14
190.30
190.47
190.64
190.80
190.97
191.14
191.30
191.47
191.64
191.80
191.97
192.14
192.31
192.47
192.64
192.81
192.97
193.14
193.31
193.48
193.65
193.81
193.98
194.15
194.32
194.49
194.65
194.82
194.99
195.16
195.32
195.49
195.66
195.83
196.00
196.16
196.33
196.50
196.67
196.83
197.00
197.17
197.33
197.50
197.67
197.84
198.01
198.17
198.34
198.51
198.67
198.84
199.01
199.18
199.35
199.51
199.68
199.84
200.01
200.18
200.35
200.52
200.68
200.85
201.02
201.19
201.35
201.52
201.69
201.85
202.02
202.19
202.35
202.52
202.69
202.86
203.02
203.19
203.36
203.52
203.69
203.86
204.03
204.20
204.36
204.53
204.70
204.87
205.03
205.20
205.37
205.54
205.71
205.87
206.04
206.21
206.38
206.54
206.71
206.88
207.05
207.21
207.38
207.55
207.72
207.88
208.05
208.22
208.38
208.55
208.72
208.89
209.05
209.22
209.39
209.56
209.72
209.89
210.06
210.22
210.39
210.56
210.73
210.89
211.06
211.23
211.40
211.57
211.73
211.90
212.07
212.24
212.40
212.57
212.74
212.91
213.07
213.24
213.41
213.57
213.74
213.91
214.08
214.25
214.42
214.58
214.75
214.92
215.08
215.25
215.42
215.59
215.76
215.92
216.09
216.26
216.43
216.60
216.76
216.93
217.10
217.27
217.43
217.60
217.77
217.94
218.11
218.27
218.44
218.61
218.78
218.94
219.11
219.28
219.45
219.62
219.78
219.95
220.12
220.29
220.45
220.62
220.79
220.96
221.12
221.29
221.46
221.62
221.79
221.96
222.13
222.29
222.46
222.63
222.80
222.97
223.13
223.30
223.47
223.64
223.80
223.97
224.14
224.31
224.48
224.64
224.81
224.98
225.15
225.32
225.48
225.65
225.82
225.99
226.15
226.32
226.49
226.66
226.83
227.00
227.16
227.33
227.50
227.67
227.84
228.00
228.17
228.34
228.50
228.67
228.84
229.01
229.17
229.35
229.51
229.68
229.85
230.02
230.18
230.35
230.52
230.69
230.85
231.02
231.19
231.36
231.53
231.69
231.86
232.03
232.20
232.37
232.53
232.70
232.87
233.03
233.20
233.37
233.54
233.71
233.88
234.04
234.21
234.38
234.55
234.72
234.88
235.05
235.22
235.38
235.55
235.72
235.89
236.06
236.23
236.39
236.56
236.73
236.90
237.06
237.23
237.40
237.57
237.73
237.90
238.07
238.24
238.41
238.57
238.74
238.91
239.08
239.25
239.41
239.58
239.75
239.92
240.09
240.25
240.42
240.59
240.75
240.92
241.09
241.25
241.42
241.59
241.76
241.93
242.09
242.26
242.43
242.60
242.77
242.94
243.10
243.27
243.44
243.61
243.78
243.94
244.11
244.28
244.45
244.62
244.79
244.95
245.12
245.29
245.46
245.63
245.80
245.96
246.13
246.30
246.47
246.63
246.80
246.97
247.14
247.30
247.47
247.64
247.81
247.98
248.14
248.32
248.48
248.65
248.82
248.99
249.15
249.32
249.49
249.66
249.83
249.99
250.16
250.33
250.49
250.66
250.83
250.99
251.16
251.33
251.50
251.67


File Name:	C:\TAData\Ahmad\saja\Mannit-2 2013-01-01.tad

[Data]
DSC
mW
0.00
0.00
0.00
-0.00
-0.01
-0.02
-0.04
-0.05
-0.07
-0.10
-0.12
-0.14
-0.17
-0.20
-0.23
-0.25
-0.28
-0.31
-0.34
-0.37
-0.39
-0.42
-0.44
-0.46
-0.48
-0.50
-0.52
-0.53
-0.55
-0.56
-0.57
-0.58
-0.59
-0.60
-0.61
-0.62
-0.62
-0.63
-0.63
-0.64
-0.64
-0.64
-0.65
-0.65
-0.65
-0.65
-0.65
-0.66
-0.66
-0.66
-0.66
-0.66
-0.66
-0.66
-0.66
-0.67
-0.67
-0.67
-0.67
-0.67
-0.67
-0.67
-0.67
-0.67
-0.67
-0.67
-0.67
-0.67
-0.67
-0.67
-0.67
-0.67
-0.67
-0.68
-0.68
-0.68
-0.68
-0.68
-0.68
-0.68
-0.68
-0.68
-0.68
-0.68
-0.68
-0.68
-0.68
-0.68
-0.68
-0.68
-0.69
-0.69
-0.69
-0.69
-0.69
-0.69
-0.69
-0.69
-0.69
-0.69
-0.69
-0.69
-0.69
-0.70
-0.70
-0.70
-0.70
-0.70
-0.70
-0.70
-0.70
-0.70
-0.70
-0.70
-0.70
-0.70
-0.70
-0.70
-0.70
-0.70
-0.71
-0.71
-0.71
-0.71
-0.71
-0.71
-0.71
-0.71
-0.71
-0.71
-0.71
-0.71
-0.71
-0.71
-0.71
-0.71
-0.72
-0.72
-0.72
-0.72
-0.72
-0.72
-0.72
-0.72
-0.72
-0.72
-0.72
-0.73
-0.73
-0.73
-0.73
-0.73
-0.73
-0.73
-0.73
-0.73
-0.74
-0.74
-0.74
-0.74
-0.74
-0.74
-0.74
-0.75
-0.75
-0.75
-0.75
-0.75
-0.75
-0.75
-0.75
-0.75
-0.75
-0.75
-0.75
-0.75
-0.75
-0.75
-0.75
-0.75
-0.75
-0.75
-0.75
-0.75
-0.75
-0.75
-0.75
-0.75
-0.75
-0.75
-0.75
-0.75
-0.75
-0.75
-0.75
-0.75
-0.75
-0.75
-0.75
-0.75
-0.75
-0.76
-0.76
-0.76
-0.76
-0.76
-0.76
-0.76
-0.76
-0.76
-0.76
-0.76
-0.76
-0.76
-0.76
-0.76
-0.76
-0.76
-0.76
-0.76
-0.76
-0.77
-0.77
-0.77
-0.77
-0.77
-0.77
-0.77
-0.77
-0.77
-0.77
-0.77
-0.77
-0.77
-0.77
-0.77
-0.77
-0.77
-0.77
-0.77
-0.77
-0.77
-0.78
-0.78
-0.78
-0.78
-0.78
-0.78
-0.78
-0.78
-0.78
-0.78
-0.78
-0.78
-0.78
-0.78
-0.78
-0.78
-0.78
-0.78
-0.78
-0.78
-0.78
-0.78
-0.79
-0.79
-0.79
-0.79
-0.79
-0.79
-0.79
-0.79
-0.79
-0.79
-0.79
-0.79
-0.79
-0.79
-0.79
-0.79
-0.79
-0.79
-0.79
-0.79
-0.79
-0.80
-0.80
-0.80
-0.80
-0.80
-0.80
-0.80
-0.80
-0.80
-0.80
-0.80
-0.80
-0.80
-0.80
-0.80
-0.80
-0.80
-0.80
-0.80
-0.80
-0.81
-0.81
-0.81
-0.81
-0.81
-0.81
-0.81
-0.81
-0.81
-0.81
-0.81
-0.81
-0.81
-0.81
-0.81
-0.81
-0.81
-0.81
-0.81
-0.81
-0.81
-0.82
-0.82
-0.82
-0.82
-0.82
-0.82
-0.82
-0.82
-0.82
-0.82
-0.82
-0.82
-0.82
-0.82
-0.82
-0.82
-0.82
-0.82
-0.82
-0.82
-0.82
-0.82
-0.83
-0.83
-0.83
-0.83
-0.83
-0.83
-0.83
-0.83
-0.83
-0.83
-0.83
-0.83
-0.83
-0.83
-0.83
-0.83
-0.83
-0.83
-0.84
-0.84
-0.84
-0.84
-0.84
-0.84
-0.84
-0.84
-0.84
-0.84
-0.84
-0.84
-0.84
-0.84
-0.84
-0.84
-0.85
-0.85
-0.85
-0.85
-0.85
-0.85
-0.85
-0.85
-0.85
-0.85
-0.85
-0.85
-0.85
-0.85
-0.85
-0.85
-0.85
-0.85
-0.85
-0.85
-0.86
-0.86
-0.86
-0.86
-0.86
-0.86
-0.86
-0.86
-0.86
-0.86
-0.86
-0.86
-0.86
-0.87
-0.87
-0.87
-0.87
-0.87
-0.88
-0.88
-0.88
-0.88
-0.88
-0.89
-0.89
-0.89
-0.89
-0.89
-0.90
-0.90
-0.90
-0.90
-0.90
-0.90
-0.90
-0.90
-0.90
-0.90
-0.89
-0.89
-0.89
-0.89
-0.89
-0.89
-0.89
-0.89
-0.89
-0.89
-0.89
-0.89
-0.89
-0.89
-0.89
-0.89
-0.89
-0.89
-0.89
-0.89
-0.89
-0.89
-0.89
-0.89
-0.89
-0.90
-0.90
-0.90
-0.90
-0.90
-0.90
-0.90
-0.90
-0.90
-0.90
-0.90
-0.90
-0.90
-0.90
-0.90
-0.90
-0.90
-0.90
-0.90
-0.90
-0.90
-0.91
-0.91
-0.91
-0.91
-0.91
-0.91
-0.91
-0.91
-0.91
-0.91
-0.91
-0.91
-0.92
-0.92
-0.92
-0.92
-0.92
-0.92
-0.92
-0.92
-0.92
-0.92
-0.92
-0.92
-0.93
-0.93
-0.93
-0.93
-0.93
-0.93
-0.93
-0.93
-0.93
-0.93
-0.94
-0.94
-0.94
-0.94
-0.94
-0.94
-0.94
-0.95
-0.95
-0.95
-0.95
-0.95
-0.96
-0.96
-0.96
-0.96
-0.97
-0.97
-0.97
-0.98
-0.98
-0.99
-0.99
-1.00
-1.00
-1.01
-1.02
-1.02
-1.03
-1.04
-1.06
-1.07
-1.08
-1.10
-1.12
-1.14
-1.16
-1.19
-1.22
-1.25
-1.29
-1.33
-1.37
-1.41
-1.46
-1.52
-1.57
-1.63
-1.68
-1.74
-1.80
-1.86
-1.92
-1.97
-2.02
-2.07
-2.12
-2.16
-2.20
-2.24
-2.27
-2.30
-2.32
-2.35
-2.36
-2.38
-2.39
-2.40
-2.40
-2.41
-2.41
-2.41
-2.40
-2.40
-2.39
-2.39
-2.38
-2.37
-2.36
-2.36
-2.35
-2.34
-2.33
-2.32
-2.31
-2.31
-2.30
-2.29
-2.29
-2.28
-2.28
-2.27
-2.27
-2.26
-2.25
-2.25
-2.24
-2.23
-2.23
-2.22
-2.21
-2.21
-2.20
-2.19
-2.19
-2.18
-2.17
-2.17
-2.16
-2.15
-2.15
-2.14
-2.13
-2.12
-2.12
-2.11
-2.10
-2.10
-2.09
-2.08
-2.08
-2.07
-2.07
-2.06
-2.06
-2.05
-2.04
-2.04
-2.03
-2.02
-2.01
-2.01
-2.00
-1.99
-1.99
-1.99
-1.98
-1.98
-1.98
-1.98
-1.98
-1.97
-1.97
-1.97
-1.97
-1.96
-1.96
-1.95
-1.95
-1.94
-1.94
-1.94
-1.93
-1.93
-1.93
-1.92
-1.92
-1.91
-1.91
-1.91
-1.91
-1.91
-1.91
-1.91
-1.92
-1.92
-1.92
-1.93
-1.93
-1.93
-1.94
-1.94
-1.95
-1.95
-1.96
-1.97
-1.98
-1.99
-1.99
-2.00
-2.01
-2.03
-2.04
-2.05
-2.06
-2.07
-2.08
-2.09
-2.10
-2.12
-2.13
-2.14
-2.16
-2.18
-2.19
-2.21
-2.23
-2.24
-2.26
-2.28
-2.30
-2.32
-2.34
-2.36
-2.38
-2.40
-2.42
-2.44
-2.46
-2.49
-2.51
-2.54
-2.56
-2.59
-2.62
-2.64
-2.68
-2.71
-2.74
-2.77
-2.80
-2.84
-2.87
-2.90
-2.94
-2.97
-3.01
-3.05
-3.09
-3.13
-3.17
-3.21
-3.26
-3.30
-3.34
-3.39
-3.43
-3.49
-3.54
-3.60
-3.65
-3.71
-3.77
-3.83
-3.89
-3.95
-4.01
-4.08
-4.14
-4.21
-4.28
-4.35
-4.42
-4.49
-4.57
-4.65
-4.73
-4.81
-4.90
-4.99
-5.08
-5.18
-5.28
-5.38
-5.49
-5.60
-5.71
-5.83
-5.94
-6.06
-6.18
-6.30
-6.43
-6.55
-6.67
-6.79
-6.91
-7.03
-7.14
-7.25
-7.36
-7.46
-7.56
-7.65
-7.73
-7.81
-7.86
-7.91
-7.93
-7.93
-7.91
-7.86
-7.78
-7.67
-7.52
-7.33
-7.09
-6.82
-6.50
-6.15
-5.79
-5.41
-5.02
-4.65
-4.29
-3.96
-3.66
-3.40
-3.18
-3.03
-2.95
-2.93
-2.92
-2.90
-2.84
-2.72
-2.55
-2.37
-2.22
-2.09
-1.98
-1.90
-1.82
-1.77
-1.72
-1.68
-1.64
-1.62
-1.59
-1.58
-1.56
-1.55
-1.54
-1.53
-1.53
-1.52
-1.52
-1.52
-1.51
-1.51
-1.51
-1.51
-1.51
-1.51
-1.51
-1.51
-1.51
-1.51
-1.51
-1.51
-1.52
-1.52
-1.52
-1.52
-1.52
-1.52
-1.52
-1.52
-1.53
-1.53
-1.53
-1.53
-1.53
-1.53
-1.53
-1.54
-1.54
-1.54
-1.54
-1.54
-1.54
-1.55
-1.55
-1.55
-1.55
-1.55
-1.55
-1.56
-1.56
-1.56
-1.56
-1.56
-1.56
-1.57
-1.57
-1.57
-1.57
-1.57
-1.58
-1.58
-1.58
-1.58
-1.59
-1.59
-1.59
-1.59
-1.60
-1.60
-1.60
-1.60
-1.60
-1.61
-1.61
-1.61
-1.61
-1.61
-1.62
-1.62
-1.62
-1.62
-1.62
-1.62
-1.62
-1.63
-1.63
-1.63
-1.63
-1.63
-1.63
-1.64
-1.64
-1.64
-1.64
-1.64
-1.65
-1.65
-1.65
-1.65
-1.65
-1.65
-1.65
-1.65
-1.66
-1.66
-1.66
-1.66
-1.66
-1.67
-1.67
-1.67
-1.67
-1.67
-1.68
-1.68
-1.68
-1.68
-1.68
-1.69
-1.69
-1.69
-1.69
-1.69
-1.70
-1.70
-1.70
-1.70
-1.70
-1.70
-1.70
-1.70
-1.71
-1.71
-1.71
-1.72
-1.72
-1.73
-1.73
-1.73
-1.74
-1.75
-1.75
-1.76
-1.76
-1.77
-1.77
-1.78
-1.79
-1.79
-1.80
-1.80
-1.81
-1.81
-1.81
-1.81
-1.81
-1.80
-1.80
-1.80
-1.80
-1.80
-1.80
-1.80
-1.80
-1.80
-1.80
-1.80
-1.81
-1.81
-1.81
-1.81
-1.81
-1.81
-1.81
-1.82
-1.82
-1.82
-1.82
-1.83
-1.83
-1.83
-1.83
-1.84
-1.84
-1.84
-1.84
-1.85
-1.85
-1.85
-1.86
-1.86
-1.87
-1.87
-1.88
-1.89
-1.89
-1.90
-1.91
-1.91
-1.92
-1.93
-1.93
-1.94
-1.95
-1.96
-1.97
-1.98
-1.99
-1.99
-2.00
-2.01
-2.02
-2.02
-2.03
-2.04
-2.04
-2.05
-2.06
-2.07
-2.08
-2.08
-2.09
-2.10
-2.11
-2.11
-2.12
-2.12
-2.12
-2.13
-2.13
-2.13
-2.13
-2.14
-2.15
-2.15
-2.16
-2.17
-2.17
-2.18
-2.19
-2.20
-2.21
-2.21
-2.22
-2.22
-2.23
-2.23
-2.23
-2.22
-2.23
-2.23
-2.23
-2.24
-2.25
-2.25
-2.26
-2.27
-2.28
-2.29
-2.29
-2.29
-2.29
-2.29
-2.29
-2.29
-2.29
-2.30
-2.30
-2.31
-2.32
-2.33
-2.34
-2.34
-2.34
-2.34
-2.34
-2.34
-2.33
-2.34
-2.34
-2.35
-2.35
-2.36
-2.37
-2.37
-2.37
-2.37
-2.37
-2.38
-2.38
-2.39
-2.40
-2.40
-2.41
-2.41
-2.41
-2.41
-2.41
-2.42
-2.42
-2.43
-2.44
-2.44
-2.45
-2.45
-2.45
-2.45
-2.45
-2.46
-2.46
-2.46
-2.46
-2.46
-2.46
-2.46
-2.46
-2.46
-2.47
-2.47
-2.47
-2.48
-2.48
-2.48
-2.49
-2.49
-2.48
-2.48
-2.49
-2.49
-2.49
-2.50
-2.51
-2.51
-2.52
-2.52
-2.52
-2.52
-2.53
-2.52
-2.52
-2.52
-2.52
-2.52
-2.52
-2.52
-2.52
-2.52
-2.52
-2.52
-2.52
-2.52
-2.53
-2.53
-2.53
-2.53
-2.53
-2.53
-2.53
-2.54
-2.54
-2.55
-2.55
-2.55
-2.55
-2.55
-2.55
-2.55
-2.55
-2.55
-2.55
-2.55
-2.55
-2.55
-2.55
-2.55
-2.55
-2.56
-2.56
-2.56
-2.56
-2.55
-2.55
-2.56
-2.56
-2.56
-2.57
-2.57
-2.58
-2.58
-2.59
-2.59
-2.59
-2.59
-2.58
-2.58
-2.58
-2.57
-2.57
-2.57
-2.58
-2.59
-2.59
-2.60
-2.59
-2.59
-2.59
-2.58
-2.58
-2.58
-2.58
-2.58
-2.58
-2.59
-2.59
-2.59
-2.59
-2.59
-2.58
-2.58
-2.57
-2.57
-2.57
-2.57
-2.57
-2.57
-2.57
-2.57
-2.58
-2.59
-2.60
-2.60
-2.60
-2.60
-2.60
-2.60
-2.59
-2.59
-2.59
-2.59
-2.58
-2.58
-2.58
-2.58
-2.58
-2.58
-2.57
-2.57
-2.57
-2.57
-2.56
-2.56
-2.57
-2.57
-2.57
-2.58
-2.58
-2.59
-2.59
-2.59
-2.59
-2.58
-2.58
-2.57
-2.57
-2.56
-2.56
-2.55
-2.55
-2.55
-2.55
-2.55
-2.55
-2.55
-2.55
-2.56
-2.56
-2.56
-2.56
-2.55
-2.55
-2.55
-2.54
-2.54
-2.53
-2.54
-2.54
-2.54
-2.54
-2.54
-2.54
-2.55
-2.55
-2.56
-2.56
-2.56
-2.56
-2.55
-2.54
