# Supplementary material for: Preparation, characterization and in vitro evaluation of atorvastatin nanosuspensions
Source: PLoS One. 2025 Oct 21;20(10):e0335024. doi: 10.1371/journal.pone.0335024 (PMC12539708; doi:10.1371/journal.pone.0335024)
Supplement: S1 File — (ZIP) [file pone.0335024.s001.zip › DSC data/PLu 127 2013-09-05(1).txt]

File Name:	C:\TAData\Eman\ PLu 127 2013-09-05.tad

[Data]
Temp
C
23.67
23.68
23.70
23.73
23.76
23.79
23.83
23.89
23.95
24.02
24.11
24.21
24.32
24.44
24.57
24.70
24.83
24.98
25.12
25.27
25.42
25.58
25.74
25.89
26.06
26.22
26.39
26.55
26.72
26.88
27.05
27.22
27.39
27.56
27.72
27.89
28.06
28.23
28.40
28.57
28.74
28.91
29.09
29.25
29.42
29.59
29.76
29.93
30.10
30.27
30.44
30.61
30.78
30.95
31.12
31.29
31.46
31.63
31.80
31.97
32.14
32.30
32.47
32.64
32.81
32.98
33.15
33.32
33.49
33.66
33.83
34.00
34.17
34.34
34.51
34.68
34.85
35.02
35.19
35.36
35.53
35.70
35.87
36.04
36.21
36.38
36.55
36.72
36.89
37.06
37.23
37.40
37.57
37.74
37.91
38.08
38.25
38.42
38.59
38.76
38.93
39.10
39.27
39.44
39.61
39.78
39.95
40.12
40.29
40.45
40.62
40.79
40.96
41.13
41.29
41.47
41.64
41.81
41.97
42.14
42.31
42.48
42.65
42.82
42.99
43.16
43.33
43.50
43.67
43.84
44.01
44.18
44.34
44.51
44.68
44.85
45.02
45.19
45.36
45.53
45.70
45.87
46.04
46.21
46.38
46.54
46.71
46.88
47.05
47.22
47.39
47.56
47.73
47.89
48.06
48.23
48.40
48.57
48.74
48.91
49.08
49.24
49.41
49.58
49.75
49.91
50.08
50.25
50.41
50.58
50.74
50.91
51.07
51.23
51.40
51.56
51.72
51.88
52.04
52.20
52.36
52.52
52.67
52.83
52.99
53.15
53.30
53.45
53.61
53.77
53.92
54.07
54.23
54.38
54.53
54.68
54.82
54.97
55.12
55.26
55.41
55.56
55.70
55.85
55.99
56.13
56.27
56.42
56.55
56.69
56.83
56.97
57.11
57.24
57.38
57.51
57.65
57.78
57.92
58.05
58.18
58.32
58.47
58.62
58.79
58.99
59.25
59.52
59.80
60.08
60.34
60.59
60.83
61.06
61.28
61.50
61.70
61.91
62.10
62.30
62.49
62.67
62.86
63.04
63.22
63.40
63.58
63.75
63.93
64.10
64.28
64.45
64.62
64.79
64.96
65.13
65.30
65.48
65.64
65.81
65.99
66.15
66.32
66.49
66.66
66.83
67.00
67.17
67.34
67.51
67.68
67.85
68.02
68.18
68.35
68.52
68.69
68.86
69.03
69.20
69.36
69.53
69.70
69.87
70.04
70.21
70.37
70.54
70.71
70.88
71.05
71.22
71.39
71.56
71.72
71.89
72.06
72.23
72.40
72.57
72.73
72.90
73.07
73.24
73.41
73.57
73.74
73.91
74.08
74.25
74.42
74.58
74.75
74.92
75.09
75.26
75.42
75.59
75.76
75.93
76.10
76.27
76.43
76.60
76.77
76.94
77.11
77.27
77.44
77.61
77.78
77.95
78.12
78.28
78.45
78.62
78.79
78.96
79.13
79.29
79.46
79.63
79.80
79.96
80.13
80.30
80.47
80.63
80.80
80.97
81.14
81.31
81.47
81.64
81.81
81.98
82.15
82.31
82.48
82.65
82.82
82.98
83.15
83.32
83.49
83.66
83.82
83.99
84.16
84.33
84.50
84.66
84.83
85.00
85.17
85.34
85.50
85.67
85.84
86.01
86.17
86.34
86.51
86.68
86.84
87.01
87.18
87.35
87.51
87.68
87.85
88.02
88.18
88.35
88.52
88.69
88.86
89.02
89.19
89.36
89.53
89.69
89.86
90.03
90.20
90.36
90.53
90.70
90.87
91.03
91.20
91.37
91.54
91.70
91.87
92.04
92.21
92.38
92.54
92.71
92.88
93.05
93.21
93.38
93.55
93.71
93.88
94.05
94.22
94.38
94.55
94.72
94.89
95.05
95.22
95.39
95.56
95.72
95.89
96.06
96.22
96.39
96.56
96.73
96.89
97.06
97.23
97.39
97.56
97.73
97.90
98.06
98.23
98.40
98.56
98.73
98.90
99.07
99.23
99.40
99.57
99.73
99.90
100.07
100.24
100.40
100.57
100.74
100.91
101.07
101.24
101.41
101.57
101.74
101.91
102.08
102.24
102.41
102.58
102.75
102.91
103.08
103.25
103.41
103.58
103.75
103.91
104.08
104.25
104.41
104.58
104.75
104.92
105.08
105.25
105.41
105.58
105.75
105.91
106.08
106.25
106.41
106.58
106.75
106.91
107.08
107.25
107.41
107.58
107.75
107.91
108.08
108.25
108.41
108.58
108.74
108.91
109.08
109.24
109.41
109.58
109.74
109.91
110.08
110.24
110.41
110.58
110.74
110.91
111.08
111.24
111.41
111.58
111.74
111.91
112.08
112.24
112.41
112.57
112.74
112.91
113.07
113.24
113.40
113.57
113.74
113.91
114.07
114.24
114.40
114.57
114.74
114.90
115.07
115.23
115.40
115.57
115.73
115.90
116.06
116.23
116.39
116.56
116.73
116.89
117.06
117.22
117.39
117.56
117.72
117.89
118.06
118.22
118.39
118.55
118.72
118.88
119.05
119.22
119.38
119.55
119.71
119.88
120.05
120.21
120.38
120.55
120.71
120.88
121.05
121.21
121.38
121.55
121.71
121.88
122.04
122.21
122.37
122.54
122.71
122.87
123.04
123.20
123.37
123.54
123.70
123.87
124.03
124.20
124.36
124.53
124.69
124.86
125.02
125.19
125.36
125.52
125.69
125.85
126.02
126.18
126.35
126.51
126.68
126.84
127.01
127.17
127.34
127.50
127.67
127.83
128.00
128.17
128.33
128.49
128.66
128.82
128.99
129.16
129.32
129.49
129.65
129.82
129.98
130.15
130.31
130.48
130.64
130.81
130.97
131.14
131.31
131.47
131.64
131.80
131.97
132.13
132.30
132.46
132.63
132.79
132.96
133.12
133.29
133.45
133.62
133.78
133.95
134.11
134.28
134.44
134.61
134.77
134.93
135.10
135.27
135.43
135.59
135.76
135.92
136.09
136.25
136.42
136.58
136.75
136.91
137.08
137.24
137.40
137.57
137.73
137.90
138.06
138.23
138.39
138.55
138.72
138.88
139.04
139.21
139.38
139.54
139.70
139.86
140.03
140.19
140.36
140.53
140.69
140.85
141.02
141.18
141.35
141.51
141.68
141.84
142.01
142.17
142.33
142.50
142.66
142.83
142.99
143.15
143.32
143.48
143.65
143.81
143.97
144.14
144.30
144.46
144.63
144.79
144.95
145.12
145.28
145.44
145.61
145.77
145.94
146.10
146.26
146.43
146.59
146.75
146.92
147.08
147.24
147.41
147.57
147.74
147.90
148.06
148.22
148.39
148.55
148.71
148.88
149.04
149.21
149.37
149.53
149.70
149.86
150.02
150.19
150.35
150.52
150.68
150.84
151.01
151.17
151.34
151.50
151.66
151.83
151.99
152.15
152.32
152.48
152.65
152.81
152.97
153.13
153.30
153.46
153.63
153.79
153.95
154.12
154.28
154.44
154.61
154.77
154.94
155.10
155.27
155.43
155.59
155.76
155.92
156.08
156.25
156.41
156.58
156.74
156.91
157.07
157.24
157.40
157.56
157.73
157.89
158.06
158.22
158.39
158.55
158.71
158.88
159.04
159.21
159.37
159.54
159.70
159.87
160.03
160.20
160.36
160.53
160.69
160.86
161.03
161.19
161.36
161.52
161.69
161.85
162.02
162.18
162.35
162.51
162.68
162.84
163.01
163.18
163.34
163.51
163.67
163.84
164.00
164.17
164.34
164.51
164.67
164.84
165.00
165.17
165.33
165.50
165.66
165.83
166.00
166.16
166.33
166.50
166.66
166.83
166.99
167.16
167.33
167.49
167.66
167.83
167.99
168.16
168.33
168.49
168.66
168.82
168.99
169.16
169.33
169.49
169.66
169.83
169.99
170.16
170.33
170.50
170.66
170.83
171.00
171.16
171.33
171.50
171.66
171.83
172.00
172.17
172.33
172.50
172.67
172.83
173.00
173.17
173.33
173.50
173.67
173.83
174.00
174.17
174.34
174.50
174.67
174.84
175.00
175.17
175.34
175.51
175.67
175.84
176.01
176.17
176.34
176.51
176.67
176.84
177.01
177.17
177.34
177.51
177.68
177.84
178.01
178.18
178.34
178.51
178.68
178.85
179.01
179.18
179.35
179.52
179.68
179.85
180.02
180.19
180.35
180.52
180.69
180.85
181.02
181.19
181.36
181.52
181.69
181.86
182.03
182.19
182.36
182.53
182.69
182.86
183.03
183.20
183.36
183.53
183.70
183.87
184.03
184.20
184.37
184.54
184.70
184.87
185.04
185.21
185.37
185.54
185.71
185.88
186.04
186.21
186.38
186.54
186.71
186.88
187.05
187.22
187.38
187.55
187.72
187.88
188.05
188.22
188.39
188.55
188.72
188.89
189.06
189.23
189.39
189.56
189.73
189.89
190.06
190.23
190.40
190.56
190.73
190.90
191.06
191.23
191.40
191.57
191.74
191.90
192.07
192.24
192.41
192.57
192.74
192.91
193.08
193.24
193.41
193.58
193.74
193.91
194.08
194.25
194.42
194.58
194.75
194.92
195.09
195.25
195.42
195.59
195.76
195.92
196.09
196.26
196.43
196.60
196.76
196.93
197.10
197.27
197.44
197.60
197.77
197.94
198.11
198.28
198.44
198.61
198.78
198.95
199.11
199.28
199.45
199.62
199.79
199.95
200.12
200.29
200.46
200.63
200.79
200.96
201.13
201.30
201.47
201.63
201.80
201.97
202.14
202.30
202.47
202.64
202.81
202.98
203.15
203.31
203.48
203.65
203.82
203.98
204.15
204.32
204.49
204.66
204.82
204.99
205.16
205.33
205.49
205.66
205.83
205.99
206.16
206.33
206.50
206.67
206.83
207.00
207.17
207.34
207.50
207.67
207.84
208.01
208.18
208.35
208.52
208.68
208.85
209.02
209.19
209.36
209.52
209.69
209.86
210.03
210.19
210.36
210.53
210.70
210.87
211.03
211.20
211.37
211.53
211.70
211.87
212.04
212.21
212.37
212.54
212.71
212.88
213.04
213.21
213.38
213.55
213.72
213.88
214.05
214.22
214.39
214.55
214.72
214.89
215.06
215.23
215.39
215.56
215.73
215.90
216.07
216.23
216.40
216.57
216.74
216.91
217.07
217.24
217.41
217.58
217.75
217.91
218.08
218.25
218.42
218.59
218.75
218.92
219.09
219.26
219.43
219.60
219.76
219.93
220.10
220.27
220.43
220.60
220.77
220.93
221.10
221.27
221.44
221.61
221.77
221.94
222.11
222.28
222.45
222.61
222.78
222.95
223.11
223.28
223.45
223.62
223.78
223.95
224.12
224.29
224.46
224.63
224.79
224.96
225.13
225.30
225.47
225.63
225.80
225.97
226.14
226.30
226.47
226.64


File Name:	C:\TAData\Eman\ PLu 127 2013-09-05.tad

[Data]
DSC
mW
-0.06
-0.06
-0.05
-0.05
-0.04
-0.03
-0.02
-0.01
-0.01
-0.01
-0.01
-0.01
-0.01
-0.01
-0.01
-0.02
-0.03
-0.05
-0.07
-0.10
-0.13
-0.16
-0.20
-0.23
-0.26
-0.30
-0.33
-0.36
-0.39
-0.41
-0.44
-0.46
-0.48
-0.50
-0.52
-0.54
-0.55
-0.57
-0.58
-0.59
-0.60
-0.61
-0.62
-0.63
-0.63
-0.64
-0.64
-0.65
-0.65
-0.66
-0.66
-0.67
-0.67
-0.67
-0.67
-0.68
-0.68
-0.68
-0.68
-0.69
-0.69
-0.69
-0.69
-0.70
-0.70
-0.70
-0.70
-0.70
-0.70
-0.71
-0.71
-0.71
-0.71
-0.71
-0.72
-0.72
-0.72
-0.72
-0.72
-0.73
-0.73
-0.73
-0.73
-0.73
-0.73
-0.74
-0.74
-0.74
-0.74
-0.74
-0.75
-0.75
-0.75
-0.75
-0.75
-0.75
-0.76
-0.76
-0.76
-0.76
-0.76
-0.76
-0.77
-0.77
-0.77
-0.77
-0.77
-0.78
-0.78
-0.78
-0.78
-0.79
-0.79
-0.79
-0.79
-0.79
-0.79
-0.80
-0.80
-0.80
-0.80
-0.81
-0.81
-0.81
-0.81
-0.82
-0.82
-0.82
-0.83
-0.83
-0.83
-0.84
-0.84
-0.85
-0.85
-0.85
-0.86
-0.86
-0.87
-0.87
-0.87
-0.88
-0.88
-0.89
-0.89
-0.90
-0.90
-0.91
-0.91
-0.92
-0.93
-0.93
-0.94
-0.95
-0.96
-0.96
-0.97
-0.98
-0.99
-1.00
-1.02
-1.03
-1.04
-1.06
-1.07
-1.09
-1.11
-1.13
-1.16
-1.18
-1.21
-1.25
-1.29
-1.33
-1.38
-1.44
-1.50
-1.57
-1.65
-1.74
-1.83
-1.94
-2.05
-2.17
-2.30
-2.44
-2.58
-2.72
-2.87
-3.03
-3.19
-3.35
-3.52
-3.70
-3.88
-4.07
-4.27
-4.49
-4.71
-4.95
-5.20
-5.46
-5.73
-6.00
-6.27
-6.56
-6.84
-7.13
-7.43
-7.74
-8.06
-8.39
-8.73
-9.09
-9.45
-9.82
-10.20
-10.58
-10.97
-11.36
-11.75
-12.14
-12.51
-12.85
-13.13
-13.28
-13.19
-12.80
-12.11
-11.17
-10.05
-8.90
-7.81
-6.84
-5.98
-5.24
-4.60
-4.05
-3.59
-3.19
-2.85
-2.56
-2.31
-2.10
-1.92
-1.77
-1.63
-1.52
-1.43
-1.35
-1.28
-1.22
-1.17
-1.13
-1.09
-1.06
-1.03
-1.01
-0.99
-0.97
-0.96
-0.95
-0.94
-0.93
-0.92
-0.91
-0.91
-0.90
-0.90
-0.90
-0.89
-0.89
-0.89
-0.89
-0.89
-0.89
-0.89
-0.89
-0.88
-0.88
-0.88
-0.88
-0.88
-0.88
-0.88
-0.88
-0.88
-0.88
-0.88
-0.88
-0.88
-0.89
-0.89
-0.89
-0.89
-0.89
-0.89
-0.89
-0.89
-0.89
-0.89
-0.89
-0.89
-0.89
-0.89
-0.89
-0.89
-0.89
-0.89
-0.89
-0.89
-0.89
-0.89
-0.89
-0.89
-0.89
-0.89
-0.90
-0.90
-0.90
-0.90
-0.90
-0.90
-0.90
-0.90
-0.90
-0.90
-0.90
-0.90
-0.90
-0.90
-0.90
-0.90
-0.90
-0.90
-0.91
-0.91
-0.91
-0.91
-0.91
-0.91
-0.91
-0.91
-0.91
-0.91
-0.91
-0.91
-0.91
-0.91
-0.91
-0.91
-0.91
-0.91
-0.92
-0.92
-0.92
-0.92
-0.92
-0.92
-0.92
-0.92
-0.92
-0.92
-0.92
-0.92
-0.92
-0.92
-0.92
-0.92
-0.92
-0.93
-0.93
-0.93
-0.93
-0.93
-0.93
-0.93
-0.93
-0.93
-0.93
-0.93
-0.93
-0.93
-0.93
-0.93
-0.93
-0.94
-0.94
-0.94
-0.94
-0.94
-0.94
-0.94
-0.94
-0.94
-0.94
-0.94
-0.94
-0.94
-0.94
-0.94
-0.94
-0.94
-0.95
-0.95
-0.95
-0.95
-0.95
-0.95
-0.95
-0.95
-0.95
-0.95
-0.95
-0.95
-0.95
-0.95
-0.95
-0.95
-0.95
-0.95
-0.96
-0.96
-0.96
-0.96
-0.96
-0.96
-0.96
-0.96
-0.96
-0.96
-0.96
-0.96
-0.96
-0.96
-0.96
-0.96
-0.96
-0.96
-0.96
-0.96
-0.96
-0.97
-0.97
-0.97
-0.97
-0.97
-0.97
-0.97
-0.97
-0.97
-0.97
-0.97
-0.97
-0.97
-0.97
-0.97
-0.97
-0.98
-0.98
-0.98
-0.98
-0.98
-0.98
-0.98
-0.98
-0.98
-0.98
-0.98
-0.98
-0.98
-0.98
-0.98
-0.98
-0.99
-0.99
-0.99
-0.99
-0.99
-0.99
-0.99
-0.99
-0.99
-0.99
-0.99
-0.99
-0.99
-0.99
-0.99
-0.99
-0.99
-0.99
-0.99
-1.00
-1.00
-1.00
-1.00
-1.00
-1.00
-1.00
-1.00
-1.00
-1.00
-1.00
-1.00
-1.00
-1.00
-1.00
-1.00
-1.00
-1.01
-1.01
-1.01
-1.01
-1.01
-1.01
-1.01
-1.01
-1.01
-1.01
-1.01
-1.01
-1.01
-1.01
-1.01
-1.01
-1.02
-1.02
-1.02
-1.02
-1.02
-1.02
-1.02
-1.02
-1.02
-1.02
-1.02
-1.02
-1.02
-1.02
-1.02
-1.02
-1.03
-1.03
-1.03
-1.03
-1.03
-1.03
-1.03
-1.03
-1.03
-1.03
-1.03
-1.03
-1.03
-1.03
-1.03
-1.03
-1.03
-1.03
-1.04
-1.04
-1.04
-1.04
-1.04
-1.04
-1.04
-1.04
-1.04
-1.04
-1.04
-1.04
-1.04
-1.04
-1.04
-1.05
-1.05
-1.05
-1.05
-1.05
-1.05
-1.05
-1.05
-1.05
-1.05
-1.05
-1.05
-1.05
-1.05
-1.05
-1.06
-1.06
-1.06
-1.06
-1.06
-1.06
-1.06
-1.06
-1.06
-1.06
-1.06
-1.06
-1.06
-1.06
-1.06
-1.06
-1.06
-1.06
-1.06
-1.06
-1.07
-1.07
-1.07
-1.07
-1.07
-1.07
-1.07
-1.07
-1.07
-1.07
-1.07
-1.07
-1.07
-1.07
-1.07
-1.07
-1.07
-1.08
-1.08
-1.08
-1.08
-1.08
-1.08
-1.08
-1.08
-1.08
-1.08
-1.08
-1.08
-1.08
-1.08
-1.08
-1.09
-1.09
-1.09
-1.09
-1.09
-1.09
-1.09
-1.09
-1.09
-1.09
-1.09
-1.09
-1.09
-1.10
-1.10
-1.10
-1.10
-1.10
-1.10
-1.10
-1.10
-1.10
-1.10
-1.10
-1.10
-1.10
-1.10
-1.10
-1.10
-1.10
-1.10
-1.10
-1.11
-1.11
-1.11
-1.11
-1.11
-1.11
-1.11
-1.11
-1.11
-1.11
-1.11
-1.11
-1.11
-1.11
-1.11
-1.12
-1.12
-1.12
-1.12
-1.12
-1.12
-1.12
-1.12
-1.12
-1.12
-1.12
-1.12
-1.12
-1.12
-1.13
-1.13
-1.13
-1.13
-1.13
-1.13
-1.13
-1.13
-1.13
-1.13
-1.13
-1.13
-1.13
-1.13
-1.13
-1.14
-1.14
-1.14
-1.14
-1.14
-1.14
-1.14
-1.14
-1.14
-1.14
-1.14
-1.14
-1.14
-1.14
-1.14
-1.14
-1.14
-1.14
-1.15
-1.15
-1.15
-1.15
-1.15
-1.15
-1.15
-1.15
-1.15
-1.15
-1.15
-1.15
-1.15
-1.15
-1.15
-1.15
-1.16
-1.16
-1.16
-1.16
-1.16
-1.16
-1.16
-1.16
-1.16
-1.16
-1.16
-1.16
-1.16
-1.17
-1.17
-1.17
-1.17
-1.17
-1.17
-1.17
-1.17
-1.17
-1.17
-1.17
-1.17
-1.17
-1.17
-1.17
-1.17
-1.17
-1.17
-1.17
-1.17
-1.17
-1.17
-1.17
-1.18
-1.18
-1.18
-1.18
-1.18
-1.18
-1.18
-1.18
-1.18
-1.18
-1.18
-1.18
-1.18
-1.18
-1.18
-1.18
-1.19
-1.19
-1.19
-1.19
-1.19
-1.19
-1.19
-1.19
-1.19
-1.19
-1.19
-1.19
-1.19
-1.19
-1.19
-1.19
-1.19
-1.19
-1.19
-1.19
-1.19
-1.20
-1.20
-1.20
-1.20
-1.20
-1.20
-1.20
-1.20
-1.20
-1.20
-1.20
-1.20
-1.20
-1.20
-1.20
-1.20
-1.20
-1.20
-1.21
-1.21
-1.21
-1.21
-1.21
-1.21
-1.21
-1.21
-1.21
-1.21
-1.21
-1.21
-1.21
-1.21
-1.21
-1.21
-1.21
-1.21
-1.21
-1.21
-1.22
-1.22
-1.22
-1.22
-1.22
-1.22
-1.22
-1.22
-1.22
-1.22
-1.22
-1.22
-1.22
-1.22
-1.22
-1.22
-1.22
-1.22
-1.22
-1.23
-1.23
-1.23
-1.23
-1.23
-1.23
-1.23
-1.23
-1.23
-1.23
-1.23
-1.23
-1.23
-1.23
-1.23
-1.23
-1.23
-1.23
-1.24
-1.24
-1.24
-1.24
-1.24
-1.24
-1.24
-1.24
-1.24
-1.24
-1.24
-1.24
-1.24
-1.24
-1.24
-1.24
-1.24
-1.24
-1.24
-1.24
-1.24
-1.24
-1.24
-1.25
-1.25
-1.25
-1.25
-1.25
-1.25
-1.25
-1.25
-1.25
-1.25
-1.25
-1.25
-1.25
-1.25
-1.25
-1.25
-1.25
-1.25
-1.25
-1.25
-1.25
-1.25
-1.25
-1.25
-1.26
-1.26
-1.26
-1.26
-1.26
-1.26
-1.26
-1.26
-1.26
-1.26
-1.26
-1.26
-1.26
-1.26
-1.26
-1.26
-1.26
-1.26
-1.26
-1.26
-1.26
-1.26
-1.27
-1.27
-1.27
-1.27
-1.27
-1.27
-1.27
-1.27
-1.27
-1.27
-1.27
-1.27
-1.27
-1.27
-1.27
-1.27
-1.27
-1.27
-1.27
-1.27
-1.27
-1.27
-1.28
-1.28
-1.28
-1.28
-1.28
-1.28
-1.28
-1.28
-1.28
-1.28
-1.28
-1.28
-1.28
-1.28
-1.28
-1.28
-1.28
-1.29
-1.29
-1.29
-1.29
-1.29
-1.29
-1.29
-1.29
-1.29
-1.29
-1.29
-1.29
-1.30
-1.30
-1.30
-1.30
-1.30
-1.30
-1.30
-1.30
-1.30
-1.30
-1.31
-1.31
-1.31
-1.31
-1.31
-1.31
-1.31
-1.31
-1.32
-1.32
-1.32
-1.32
-1.32
-1.32
-1.32
-1.32
-1.32
-1.32
-1.32
-1.33
-1.33
-1.33
-1.33
-1.33
-1.33
-1.33
-1.34
-1.34
-1.34
-1.34
-1.34
-1.34
-1.34
-1.34
-1.34
-1.34
-1.34
-1.34
-1.34
-1.34
-1.34
-1.34
-1.34
-1.34
-1.34
-1.34
-1.34
-1.34
-1.34
-1.34
-1.34
-1.34
-1.34
-1.34
-1.34
-1.34
-1.34
-1.34
-1.34
-1.34
-1.34
-1.34
-1.34
-1.34
-1.34
-1.34
-1.34
-1.34
-1.34
-1.34
-1.34
-1.34
-1.34
-1.34
-1.34
-1.34
-1.34
-1.34
-1.35
-1.35
-1.35
-1.35
-1.35
-1.35
-1.35
-1.35
-1.35
-1.35
-1.35
-1.35
-1.35
-1.35
-1.35
-1.35
-1.36
-1.36
-1.36
-1.36
-1.36
-1.36
-1.36
-1.36
-1.36
-1.36
-1.36
-1.36
-1.36
-1.36
-1.36
-1.36
-1.36
-1.36
-1.36
-1.36
-1.36
-1.36
-1.36
-1.36
-1.36
-1.36
-1.36
-1.36
-1.36
-1.37
-1.37
-1.37
-1.37
-1.37
-1.37
-1.37
-1.37
-1.37
-1.37
-1.37
-1.37
-1.37
-1.37
-1.37
-1.37
-1.37
-1.37
-1.37
-1.37
-1.38
-1.38
-1.38
-1.38
-1.38
-1.38
-1.38
-1.38
-1.38
-1.38
-1.38
-1.38
-1.38
-1.38
-1.38
-1.38
-1.38
-1.38
-1.38
-1.38
-1.38
-1.38
-1.38
-1.38
-1.38
-1.38
-1.38
-1.39
-1.39
-1.39
-1.39
-1.39
-1.39
-1.39
-1.39
-1.39
-1.39
-1.39
-1.39
-1.39
-1.39
-1.39
-1.39
-1.40
-1.40
-1.40
-1.40
-1.40
-1.40
-1.40
-1.40
-1.40
