# Supplementary material for: Preparation, characterization and in vitro evaluation of atorvastatin nanosuspensions
Source: PLoS One. 2025 Oct 21;20(10):e0335024. doi: 10.1371/journal.pone.0335024 (PMC12539708; doi:10.1371/journal.pone.0335024)
Supplement: S1 File — (ZIP) [file pone.0335024.s001.zip › DSC data/PM 2013-09-05.txt]

File Name:	C:\TAData\Eman\PM 2013-09-05.tad

[Data]
Temp
C
26.11
26.12
26.15
26.20
26.26
26.33
26.41
26.48
26.57
26.66
26.76
26.87
26.98
27.10
27.24
27.37
27.51
27.65
27.80
27.95
28.11
28.26
28.42
28.58
28.74
28.90
29.06
29.22
29.39
29.56
29.72
29.89
30.05
30.22
30.39
30.56
30.72
30.89
31.06
31.23
31.40
31.57
31.74
31.91
32.08
32.24
32.41
32.58
32.75
32.92
33.09
33.26
33.43
33.60
33.77
33.94
34.11
34.28
34.45
34.62
34.79
34.96
35.13
35.30
35.47
35.64
35.81
35.98
36.15
36.32
36.49
36.66
36.83
37.00
37.17
37.34
37.51
37.68
37.85
38.02
38.19
38.36
38.53
38.70
38.87
39.04
39.21
39.38
39.55
39.72
39.89
40.06
40.23
40.40
40.56
40.73
40.90
41.07
41.24
41.41
41.58
41.75
41.92
42.09
42.26
42.42
42.60
42.77
42.93
43.10
43.27
43.44
43.61
43.78
43.95
44.12
44.29
44.46
44.63
44.80
44.97
45.14
45.31
45.48
45.65
45.81
45.98
46.15
46.32
46.49
46.66
46.83
47.00
47.17
47.34
47.51
47.68
47.85
48.01
48.18
48.35
48.52
48.69
48.86
49.03
49.19
49.36
49.53
49.70
49.87
50.04
50.20
50.37
50.54
50.71
50.87
51.04
51.20
51.37
51.53
51.70
51.87
52.03
52.19
52.36
52.52
52.68
52.85
53.01
53.17
53.33
53.50
53.66
53.82
53.98
54.14
54.30
54.45
54.61
54.77
54.93
55.08
55.23
55.39
55.54
55.69
55.85
56.00
56.15
56.30
56.45
56.60
56.75
56.90
57.05
57.21
57.38
57.55
57.75
57.96
58.16
58.37
58.58
58.78
58.97
59.17
59.36
59.55
59.73
59.92
60.10
60.28
60.46
60.64
60.82
61.00
61.17
61.35
61.52
61.69
61.86
62.04
62.21
62.38
62.55
62.72
62.89
63.06
63.23
63.40
63.57
63.74
63.91
64.08
64.25
64.42
64.59
64.76
64.93
65.10
65.26
65.43
65.60
65.77
65.94
66.11
66.28
66.44
66.62
66.78
66.95
67.12
67.29
67.46
67.62
67.79
67.96
68.13
68.30
68.47
68.64
68.81
68.97
69.14
69.31
69.48
69.65
69.82
69.98
70.15
70.32
70.49
70.66
70.83
70.99
71.16
71.33
71.50
71.67
71.84
72.00
72.17
72.34
72.51
72.68
72.85
73.01
73.18
73.35
73.52
73.69
73.85
74.02
74.19
74.36
74.53
74.70
74.86
75.03
75.20
75.37
75.54
75.71
75.88
76.04
76.21
76.38
76.55
76.72
76.89
77.05
77.22
77.39
77.56
77.73
77.89
78.06
78.23
78.40
78.57
78.74
78.90
79.07
79.24
79.41
79.57
79.74
79.91
80.08
80.25
80.42
80.58
80.75
80.92
81.09
81.25
81.42
81.59
81.76
81.93
82.09
82.26
82.43
82.60
82.77
82.94
83.10
83.27
83.44
83.61
83.77
83.94
84.11
84.28
84.45
84.61
84.78
84.95
85.12
85.28
85.45
85.62
85.79
85.95
86.12
86.29
86.46
86.62
86.79
86.96
87.13
87.30
87.46
87.63
87.80
87.97
88.13
88.30
88.47
88.64
88.80
88.97
89.14
89.31
89.47
89.64
89.81
89.98
90.14
90.31
90.48
90.65
90.81
90.98
91.15
91.32
91.48
91.65
91.82
91.99
92.16
92.32
92.49
92.66
92.83
92.99
93.16
93.33
93.49
93.66
93.83
94.00
94.17
94.33
94.50
94.67
94.83
95.00
95.17
95.34
95.50
95.67
95.84
96.01
96.17
96.34
96.50
96.67
96.84
97.01
97.17
97.34
97.51
97.68
97.84
98.01
98.18
98.34
98.51
98.68
98.84
99.01
99.18
99.34
99.51
99.67
99.84
100.01
100.18
100.34
100.51
100.68
100.85
101.01
101.18
101.35
101.51
101.68
101.85
102.02
102.18
102.35
102.52
102.68
102.85
103.02
103.18
103.35
103.52
103.68
103.85
104.01
104.18
104.35
104.51
104.68
104.85
105.01
105.18
105.35
105.51
105.68
105.85
106.01
106.18
106.34
106.51
106.67
106.84
107.01
107.17
107.34
107.50
107.67
107.84
108.00
108.17
108.34
108.50
108.67
108.84
109.00
109.17
109.33
109.50
109.67
109.83
110.00
110.16
110.33
110.50
110.66
110.83
111.00
111.16
111.33
111.50
111.67
111.83
112.00
112.17
112.33
112.50
112.67
112.83
113.00
113.16
113.33
113.49
113.66
113.83
113.99
114.16
114.32
114.49
114.66
114.82
114.99
115.15
115.32
115.49
115.65
115.82
115.98
116.15
116.31
116.48
116.65
116.81
116.98
117.14
117.31
117.47
117.64
117.80
117.97
118.13
118.30
118.47
118.63
118.80
118.97
119.13
119.30
119.46
119.63
119.79
119.96
120.13
120.29
120.46
120.63
120.79
120.96
121.13
121.29
121.46
121.63
121.79
121.96
122.13
122.29
122.46
122.62
122.79
122.96
123.12
123.29
123.45
123.62
123.78
123.95
124.12
124.28
124.45
124.61
124.78
124.94
125.11
125.27
125.44
125.60
125.77
125.94
126.10
126.26
126.43
126.59
126.76
126.92
127.09
127.25
127.42
127.59
127.75
127.92
128.08
128.25
128.41
128.58
128.74
128.91
129.07
129.24
129.40
129.57
129.73
129.90
130.06
130.23
130.40
130.56
130.72
130.89
131.05
131.22
131.39
131.55
131.72
131.88
132.05
132.21
132.37
132.54
132.71
132.87
133.03
133.20
133.36
133.53
133.69
133.85
134.02
134.18
134.35
134.52
134.68
134.84
135.01
135.17
135.34
135.50
135.66
135.83
135.99
136.16
136.32
136.49
136.65
136.82
136.98
137.14
137.31
137.47
137.63
137.80
137.96
138.13
138.29
138.45
138.62
138.78
138.95
139.11
139.27
139.44
139.60
139.76
139.93
140.09
140.26
140.42
140.59
140.75
140.91
141.08
141.24
141.41
141.57
141.73
141.90
142.06
142.22
142.39
142.55
142.71
142.88
143.04
143.20
143.37
143.53
143.69
143.86
144.02
144.18
144.34
144.51
144.67
144.83
144.99
145.16
145.32
145.48
145.64
145.81
145.97
146.13
146.29
146.46
146.62
146.78
146.94
147.10
147.27
147.43
147.59
147.75
147.91
148.08
148.24
148.40
148.56
148.72
148.88
149.04
149.20
149.37
149.53
149.69
149.85
150.01
150.17
150.34
150.50
150.66
150.82
150.98
151.14
151.30
151.47
151.63
151.79
151.95
152.11
152.27
152.43
152.59
152.75
152.91
153.07
153.23
153.39
153.55
153.71
153.87
154.04
154.19
154.35
154.51
154.67
154.83
154.99
155.15
155.31
155.46
155.63
155.79
155.94
156.10
156.26
156.42
156.57
156.73
156.89
157.05
157.21
157.36
157.52
157.68
157.83
157.99
158.15
158.30
158.46
158.62
158.77
158.93
159.08
159.24
159.39
159.55
159.70
159.86
160.01
160.17
160.32
160.48
160.64
160.79
160.94
161.10
161.26
161.41
161.56
161.72
161.87
162.03
162.19
162.35
162.51
162.66
162.82
162.98
163.14
163.30
163.47
163.64
163.80
163.97
164.14
164.32
164.50
164.68
164.87
165.06
165.25
165.45
165.65
165.85
166.05
166.25
166.45
166.65
166.85
167.05
167.24
167.43
167.61
167.80
167.98
168.16
168.34
168.52
168.69
168.87
169.04
169.21
169.38
169.56
169.73
169.90
170.07
170.24
170.41
170.58
170.74
170.91
171.08
171.25
171.41
171.58
171.75
171.92
172.08
172.25
172.42
172.59
172.75
172.92
173.08
173.25
173.42
173.59
173.75
173.92
174.08
174.25
174.41
174.58
174.75
174.91
175.08
175.25
175.41
175.58
175.75
175.92
176.08
176.25
176.42
176.58
176.75
176.92
177.09
177.25
177.42
177.58
177.75
177.92
178.08
178.25
178.42
178.58
178.75
178.92
179.08
179.25
179.42
179.59
179.75
179.92
180.09
180.25
180.42
180.58
180.75
180.92
181.08
181.25
181.41
181.58
181.75
181.91
182.08
182.25
182.41
182.58
182.75
182.92
183.09
183.26
183.42
183.59
183.76
183.93
184.10
184.26
184.43
184.60
184.77
184.93
185.10
185.27
185.44
185.60
185.77
185.94
186.11
186.28
186.45
186.61
186.78
186.95
187.12
187.29
187.45
187.62
187.79
187.96
188.12
188.29
188.46
188.62
188.79
188.96
189.13
189.29
189.46
189.63
189.80
189.96
190.13
190.30
190.46
190.63
190.80
190.96
191.13
191.30
191.47
191.64
191.80
191.97
192.14
192.30
192.47
192.64
192.80
192.97
193.14
193.31
193.48
193.64
193.81
193.98
194.15
194.31
194.48
194.65
194.81
194.98
195.15
195.32
195.49
195.66
195.82
195.99
196.16
196.33
196.49
196.66
196.83
197.00
197.17
197.33
197.50
197.66
197.83
198.00
198.16
198.33
198.50
198.67
198.84
199.00
199.17
199.34
199.51
199.67
199.84
200.01
200.17
200.34
200.51
200.68
200.85
201.01
201.18
201.35
201.52
201.68
201.85
202.02
202.19
202.35
202.52
202.69
202.86
203.02
203.19
203.36
203.53
203.70
203.87
204.03
204.20
204.37
204.54
204.70
204.87
205.04
205.21
205.37
205.54
205.71
205.88
206.04
206.21
206.38
206.55
206.72
206.89
207.05
207.22
207.39
207.55
207.72
207.89
208.06
208.23
208.40
208.57
208.73
208.90
209.07
209.24
209.41
209.57
209.74
209.91
210.08
210.24
210.41
210.58
210.74
210.91
211.08
211.25
211.42
211.58
211.75
211.92
212.09
212.25
212.42
212.59
212.76
212.93
213.09
213.26
213.43
213.60
213.77
213.94
214.10
214.27
214.44
214.61
214.77
214.94
215.11
215.28
215.44
215.61
215.78
215.95
216.12
216.28
216.45
216.62
216.79
216.96
217.13
217.30
217.46
217.63
217.80
217.97
218.14
218.30
218.47
218.64
218.81
218.98
219.15
219.31
219.48
219.48
219.81
219.98
220.15
220.32
220.48
220.65
220.82
220.99
221.16
221.32
221.49
221.66
221.83
222.00
222.17
222.33
222.50
222.67
222.84
223.01
223.18
223.34
223.51
223.68
223.85
224.01
224.18
224.35
224.52
224.69
224.86
225.03
225.20
225.36
225.53
225.70
225.87
226.04
226.20
226.37
226.54
226.71


File Name:	C:\TAData\Eman\PM 2013-09-05.tad

[Data]
DSC
mW
-0.07
-0.06
-0.06
-0.05
-0.03
-0.01
0.01
0.03
0.03
0.03
0.01
-0.03
-0.06
-0.10
-0.15
-0.19
-0.24
-0.29
-0.34
-0.40
-0.46
-0.52
-0.58
-0.64
-0.69
-0.75
-0.81
-0.86
-0.91
-0.96
-1.00
-1.04
-1.08
-1.12
-1.15
-1.18
-1.21
-1.23
-1.25
-1.28
-1.29
-1.31
-1.33
-1.34
-1.36
-1.37
-1.38
-1.39
-1.40
-1.41
-1.42
-1.42
-1.43
-1.43
-1.44
-1.45
-1.45
-1.45
-1.46
-1.46
-1.47
-1.47
-1.47
-1.48
-1.48
-1.48
-1.48
-1.49
-1.49
-1.49
-1.49
-1.50
-1.50
-1.50
-1.50
-1.50
-1.51
-1.51
-1.51
-1.51
-1.51
-1.51
-1.52
-1.52
-1.52
-1.52
-1.52
-1.52
-1.52
-1.53
-1.53
-1.53
-1.53
-1.53
-1.53
-1.53
-1.54
-1.54
-1.54
-1.54
-1.54
-1.54
-1.55
-1.55
-1.55
-1.55
-1.55
-1.56
-1.56
-1.56
-1.57
-1.57
-1.57
-1.57
-1.58
-1.58
-1.58
-1.59
-1.59
-1.59
-1.59
-1.60
-1.60
-1.60
-1.61
-1.61
-1.61
-1.62
-1.62
-1.63
-1.63
-1.63
-1.64
-1.64
-1.65
-1.65
-1.66
-1.66
-1.67
-1.68
-1.68
-1.69
-1.70
-1.70
-1.71
-1.72
-1.73
-1.74
-1.75
-1.77
-1.78
-1.80
-1.81
-1.83
-1.85
-1.87
-1.89
-1.92
-1.95
-1.98
-2.01
-2.04
-2.08
-2.13
-2.17
-2.22
-2.27
-2.33
-2.39
-2.45
-2.52
-2.59
-2.67
-2.75
-2.84
-2.94
-3.04
-3.16
-3.28
-3.40
-3.54
-3.68
-3.83
-3.99
-4.15
-4.32
-4.49
-4.68
-4.87
-5.06
-5.27
-5.48
-5.69
-5.90
-6.11
-6.30
-6.46
-6.58
-6.60
-6.52
-6.32
-6.01
-5.63
-5.22
-4.82
-4.45
-4.11
-3.81
-3.54
-3.31
-3.10
-2.92
-2.76
-2.62
-2.49
-2.39
-2.29
-2.21
-2.13
-2.07
-2.01
-1.97
-1.92
-1.89
-1.85
-1.82
-1.80
-1.78
-1.76
-1.74
-1.73
-1.72
-1.70
-1.70
-1.69
-1.68
-1.67
-1.67
-1.66
-1.66
-1.66
-1.65
-1.65
-1.65
-1.65
-1.65
-1.65
-1.65
-1.65
-1.64
-1.64
-1.64
-1.64
-1.64
-1.65
-1.65
-1.65
-1.65
-1.65
-1.65
-1.65
-1.65
-1.65
-1.65
-1.65
-1.66
-1.66
-1.66
-1.66
-1.66
-1.66
-1.66
-1.66
-1.66
-1.66
-1.67
-1.67
-1.67
-1.67
-1.67
-1.67
-1.67
-1.67
-1.68
-1.68
-1.68
-1.68
-1.68
-1.68
-1.68
-1.69
-1.69
-1.69
-1.69
-1.69
-1.69
-1.69
-1.70
-1.70
-1.70
-1.70
-1.70
-1.70
-1.70
-1.70
-1.71
-1.71
-1.71
-1.71
-1.71
-1.71
-1.71
-1.72
-1.72
-1.72
-1.72
-1.72
-1.73
-1.73
-1.73
-1.73
-1.73
-1.73
-1.73
-1.74
-1.74
-1.74
-1.74
-1.74
-1.74
-1.74
-1.74
-1.75
-1.75
-1.75
-1.75
-1.75
-1.75
-1.75
-1.75
-1.76
-1.76
-1.76
-1.76
-1.76
-1.76
-1.76
-1.76
-1.77
-1.77
-1.77
-1.77
-1.77
-1.77
-1.78
-1.78
-1.78
-1.78
-1.78
-1.78
-1.78
-1.78
-1.79
-1.79
-1.79
-1.79
-1.79
-1.79
-1.79
-1.79
-1.80
-1.80
-1.80
-1.80
-1.80
-1.80
-1.81
-1.81
-1.81
-1.81
-1.81
-1.82
-1.82
-1.82
-1.82
-1.82
-1.82
-1.83
-1.83
-1.83
-1.83
-1.83
-1.83
-1.83
-1.84
-1.84
-1.84
-1.84
-1.84
-1.84
-1.85
-1.85
-1.85
-1.85
-1.85
-1.86
-1.86
-1.86
-1.86
-1.86
-1.86
-1.86
-1.87
-1.87
-1.87
-1.87
-1.87
-1.88
-1.88
-1.88
-1.88
-1.88
-1.88
-1.88
-1.89
-1.89
-1.89
-1.89
-1.89
-1.89
-1.89
-1.89
-1.89
-1.89
-1.89
-1.89
-1.89
-1.89
-1.89
-1.89
-1.89
-1.90
-1.90
-1.90
-1.90
-1.90
-1.90
-1.91
-1.91
-1.91
-1.91
-1.92
-1.92
-1.92
-1.92
-1.93
-1.93
-1.93
-1.94
-1.94
-1.94
-1.95
-1.95
-1.95
-1.96
-1.96
-1.96
-1.97
-1.97
-1.98
-1.98
-1.99
-1.99
-2.00
-2.00
-2.01
-2.01
-2.02
-2.02
-2.03
-2.03
-2.04
-2.05
-2.05
-2.06
-2.07
-2.08
-2.08
-2.09
-2.10
-2.11
-2.11
-2.12
-2.13
-2.14
-2.14
-2.15
-2.16
-2.16
-2.17
-2.18
-2.18
-2.19
-2.19
-2.20
-2.20
-2.21
-2.22
-2.22
-2.22
-2.23
-2.23
-2.24
-2.24
-2.24
-2.25
-2.25
-2.25
-2.26
-2.26
-2.26
-2.27
-2.27
-2.28
-2.28
-2.28
-2.29
-2.29
-2.30
-2.31
-2.31
-2.31
-2.32
-2.32
-2.33
-2.33
-2.33
-2.33
-2.34
-2.34
-2.34
-2.35
-2.35
-2.35
-2.35
-2.36
-2.36
-2.36
-2.36
-2.36
-2.36
-2.36
-2.36
-2.36
-2.36
-2.37
-2.37
-2.37
-2.37
-2.37
-2.37
-2.37
-2.37
-2.37
-2.37
-2.38
-2.38
-2.38
-2.38
-2.38
-2.39
-2.39
-2.39
-2.39
-2.39
-2.40
-2.40
-2.40
-2.41
-2.41
-2.41
-2.41
-2.41
-2.41
-2.41
-2.41
-2.41
-2.41
-2.41
-2.41
-2.41
-2.42
-2.42
-2.42
-2.42
-2.42
-2.43
-2.43
-2.43
-2.43
-2.43
-2.44
-2.44
-2.44
-2.44
-2.45
-2.45
-2.44
-2.44
-2.44
-2.44
-2.44
-2.44
-2.44
-2.44
-2.44
-2.44
-2.44
-2.44
-2.44
-2.44
-2.45
-2.45
-2.45
-2.45
-2.45
-2.45
-2.45
-2.45
-2.45
-2.45
-2.45
-2.45
-2.46
-2.46
-2.47
-2.47
-2.48
-2.48
-2.49
-2.49
-2.49
-2.50
-2.50
-2.50
-2.51
-2.51
-2.52
-2.52
-2.53
-2.53
-2.54
-2.54
-2.55
-2.55
-2.55
-2.56
-2.57
-2.57
-2.58
-2.59
-2.59
-2.60
-2.60
-2.60
-2.60
-2.61
-2.61
-2.61
-2.61
-2.62
-2.62
-2.62
-2.63
-2.64
-2.65
-2.66
-2.67
-2.68
-2.68
-2.69
-2.70
-2.70
-2.71
-2.71
-2.71
-2.72
-2.73
-2.74
-2.74
-2.75
-2.77
-2.78
-2.79
-2.80
-2.81
-2.83
-2.84
-2.85
-2.86
-2.86
-2.87
-2.88
-2.89
-2.90
-2.91
-2.92
-2.93
-2.94
-2.95
-2.96
-2.97
-2.99
-3.00
-3.02
-3.03
-3.05
-3.07
-3.08
-3.10
-3.11
-3.13
-3.14
-3.16
-3.17
-3.19
-3.20
-3.22
-3.23
-3.25
-3.28
-3.30
-3.32
-3.34
-3.35
-3.37
-3.39
-3.41
-3.43
-3.46
-3.48
-3.51
-3.53
-3.56
-3.59
-3.62
-3.65
-3.68
-3.71
-3.74
-3.77
-3.79
-3.82
-3.85
-3.88
-3.91
-3.95
-3.98
-4.01
-4.05
-4.09
-4.12
-4.16
-4.20
-4.24
-4.28
-4.32
-4.36
-4.41
-4.45
-4.50
-4.55
-4.59
-4.64
-4.69
-4.75
-4.80
-4.86
-4.92
-4.97
-5.04
-5.10
-5.16
-5.23
-5.30
-5.37
-5.44
-5.51
-5.59
-5.67
-5.75
-5.83
-5.92
-6.00
-6.09
-6.18
-6.27
-6.37
-6.46
-6.56
-6.66
-6.77
-6.88
-6.99
-7.10
-7.21
-7.33
-7.45
-7.57
-7.69
-7.82
-7.95
-8.08
-8.21
-8.35
-8.48
-8.62
-8.76
-8.91
-9.05
-9.20
-9.34
-9.49
-9.63
-9.77
-9.91
-10.05
-10.18
-10.31
-10.43
-10.55
-10.66
-10.76
-10.85
-10.93
-10.99
-11.04
-11.08
-11.09
-11.07
-11.03
-10.96
-10.85
-10.69
-10.49
-10.23
-9.92
-9.56
-9.15
-8.72
-8.26
-7.80
-7.33
-6.87
-6.42
-6.00
-5.61
-5.25
-4.93
-4.65
-4.40
-4.18
-4.00
-3.83
-3.69
-3.57
-3.46
-3.37
-3.29
-3.22
-3.16
-3.11
-3.06
-3.02
-2.99
-2.96
-2.93
-2.91
-2.89
-2.87
-2.86
-2.85
-2.84
-2.84
-2.84
-2.84
-2.84
-2.84
-2.84
-2.85
-2.85
-2.86
-2.87
-2.87
-2.88
-2.89
-2.90
-2.91
-2.91
-2.93
-2.94
-2.95
-2.96
-2.97
-2.98
-2.98
-2.98
-2.99
-2.99
-2.99
-2.99
-3.00
-3.01
-3.02
-3.04
-3.05
-3.07
-3.09
-3.11
-3.13
-3.15
-3.17
-3.18
-3.20
-3.20
-3.21
-3.21
-3.21
-3.21
-3.21
-3.21
-3.21
-3.21
-3.22
-3.23
-3.24
-3.25
-3.26
-3.28
-3.29
-3.30
-3.31
-3.32
-3.33
-3.34
-3.35
-3.35
-3.35
-3.35
-3.34
-3.33
-3.32
-3.31
-3.30
-3.30
-3.29
-3.29
-3.29
-3.29
-3.29
-3.29
-3.29
-3.29
-3.29
-3.28
-3.28
-3.28
-3.28
-3.27
-3.28
-3.28
-3.28
-3.29
-3.29
-3.28
-3.28
-3.27
-3.27
-3.26
-3.26
-3.26
-3.27
-3.27
-3.27
-3.27
-3.27
-3.26
-3.26
-3.26
-3.26
-3.26
-3.27
-3.27
-3.28
-3.28
-3.29
-3.30
-3.30
-3.30
-3.30
-3.29
-3.29
-3.29
-3.29
-3.29
-3.30
-3.30
-3.32
-3.33
-3.34
-3.34
-3.34
-3.34
-3.33
-3.33
-3.33
-3.34
-3.35
-3.36
-3.37
-3.38
-3.39
-3.39
-3.39
-3.39
-3.38
-3.38
-3.38
-3.38
-3.38
-3.39
-3.40
-3.40
-3.41
-3.41
-3.42
-3.42
-3.43
-3.44
-3.45
-3.46
-3.47
-3.48
-3.49
-3.50
-3.50
-3.50
-3.50
-3.50
-3.51
-3.52
-3.52
-3.53
-3.54
-3.54
-3.54
-3.53
-3.53
-3.53
-3.53
-3.53
-3.54
-3.54
-3.55
-3.55
-3.55
-3.56
-3.56
-3.56
-3.57
-3.57
-3.57
-3.56
-3.56
-3.55
-3.55
-3.55
-3.55
-3.56
-3.56
-3.57
-3.58
-3.59
-3.61
-3.62
-3.63
-3.64
-3.64
-3.63
-3.63
-3.62
-3.62
-3.62
-3.63
-3.64
-3.65
-3.65
-3.66
-3.66
-3.66
-3.66
-3.65
-3.65
-3.65
-3.64
-3.64
-3.64
-3.65
-3.65
-3.65
-3.66
-3.66
-3.67
-3.67
-3.68
-3.69
-3.70
-3.70
-3.70
-3.70
-3.69
-3.69
-3.69
-3.70
-3.71
-3.71
-3.72
-3.72
-3.72
-3.71
-3.71
-3.70
-3.70
-3.70
-3.70
-3.70
-3.70
-3.70
-3.71
-3.71
-3.72
-3.72
-3.73
-3.73
-3.73
-3.73
-3.73
-3.74
-3.74
-3.74
-3.73
-3.73
-3.72
-3.71
-3.71
-3.70
-3.70
-3.70
-3.69
-3.69
-3.68
-3.68
-3.67
-3.68
-3.68
-3.69
-3.69
-3.69
-3.71
-3.71
-3.71
-3.71
-3.71
-3.71
-3.70
-3.70
-3.69
-3.68
-3.67
-3.67
-3.66
-3.66
-3.66
-3.66
-3.67
-3.67
-3.66
-3.66
-3.66
-3.66
-3.66
-3.66
-3.66
-3.66
-3.66
-3.65
-3.65
-3.65
-3.64
-3.64
-3.63
-3.63
-3.62
-3.62
-3.62
-3.63
-3.63
-3.64
-3.64
-3.64
