# Supplementary material for: Preparation, characterization and in vitro evaluation of atorvastatin nanosuspensions
Source: PLoS One. 2025 Oct 21;20(10):e0335024. doi: 10.1371/journal.pone.0335024 (PMC12539708; doi:10.1371/journal.pone.0335024)
Supplement: S2 File — (ZIP) [file pone.0335024.s002.zip]

Archive with 13 entries (13 files):
- FTIR data/all.jpg
- FTIR data/atorvastatin.jpg
- FTIR data/ATV- PM.png
- FTIR data/lyo- pm.pdf
- FTIR data/lyo.jpg
- FTIR data/lyo2-ATV(1).jpg
- FTIR data/lyo2-ATV.jpg
- FTIR data/lyo-mannitol.jpg
- FTIR data/lyo-pluronic.jpg
- FTIR data/mann- plu.png
- FTIR data/physical-mix.jpg
- FTIR data/pluronic-127.jpg
- FTIR data/pm_-mannitol_-atv_-pluronic.jpg
